# Supplementary material for: N-(1,10-Phenanthrolin-5-yl)-4-(2-pyridyl)­benzamide monohydrate
Source: Acta Crystallogr Sect E Struct Rep Online. 2008 Sep 20;64(Pt 10):o1979. doi: 10.1107/S1600536808029851 (PMC2959443; doi:10.1107/S1600536808029851)
Supplement: Supplementary file 1 [file e-64-o1979-sup1.cif]

##############################################################################
###                                                                        ###
###        Electronic paper (Acta Crystallographica Section E)             ###
###                                                                        ###
##############################################################################
#                                                                            #
# This CIF contains the data in a paper accepted for publication in Acta     #
# Crystallographica Section E. It conforms to the requirements of Notes      #
# for Authors for Section E, and has been peer reviewed under the auspices   #
# of the IUCr Commission on Journals.                                        #
#                                                                            #
# Full details of the Crystallographic Information File format               #
# are given in the paper "The Crystallographic Information File (CIF):       #
# a New Standard Archive File for Crystallography" by S. R. Hall, F. H.      #
# Allen and I. D. Brown [Acta Cryst. (1991), A47, 655-685].                  #
#                                                                            #
# The current version of the core CIF dictionary is obtainable from          #
# ftp://ftp.iucr.org/pub/cif_core.dic. The current version number is 2.4.    #
#                                                                            #
# Software is freely available for graphical display of the structure(s) in  #
# this CIF.  For information consult the CIF home page http://www.iucr.org/  #
# cif/home.html                                                              #
#                                                                            #
# This file may be used for bona fide research purposes within the           #
# scientific community so long as proper attribution is given to the journal # 
# article from which it was obtained.                                        #
#                                                                            #
##############################################################################
                                             
data_global
_audit_creation_method     'from SHELXL97 and KenX'
_journal_date_recd_electronic     2008-08-18
_journal_date_accepted     2008-09-17
_journal_name_full     'Acta Crystallographica, Section E'
_journal_year     2008
_journal_volume     64
_journal_issue     10
_journal_page_first     o1979
_journal_page_last     o1979
_journal_paper_category     QO
_journal_coeditor_code     LH2685
_publ_contact_author_name     'Professor Ken Sakai'
_publ_contact_author_address
;
Department of Chemistry
Faculty of Science
Kyushu University
Hakozaki 6-10-1
Higashi-ku
Fukuoka 812-8581
Japan
;
_publ_contact_author_email     ksakai@chem.kyushu-univ.jp
_publ_contact_author_fax     '81 92 642 2596'
_publ_contact_author_phone     '81 92 642 2596'
_publ_section_title
;
<i>N</i>-(1,10-Phenanthrolin-5-yl)-4-(2-pyridyl)benzamide monohydrate
;
loop_
    _publ_author_name
    _publ_author_address
    'Kobayashi, Masayuki'
;
Department of Chemistry
Faculty of Science
Kyushu University
Hakozaki 6-10-1
Higashi-ku
Fukuoka 812-8581
Japan
;
    'Masaoka, Shigeyuki'
;
Department of Chemistry
Faculty of Science
Kyushu University
Hakozaki 6-10-1
Higashi-ku
Fukuoka 812-8581
Japan
;
    'Sakai, Ken'
;
Department of Chemistry
Faculty of Science
Kyushu University
Hakozaki 6-10-1
Higashi-ku
Fukuoka 812-8581
Japan
;
data_I
_chemical_name_systematic
;
<i>N</i>-(1,10-Phenanthrolin-5-yl)-4-(2-pyridyl)benzamide monohydrate
;
_chemical_name_common     ?
_chemical_formula_moiety     'C24 H16 N4 O, H2 O'
_chemical_formula_sum     'C24 H18 N4 O2'
_chemical_formula_structural     ?
_chemical_formula_analytical     ?
_chemical_formula_iupac     'C24 H16 N4 O, H2 O'
_chemical_formula_weight     394.42
_symmetry_cell_setting     triclinic
_symmetry_space_group_name_H-M     'P -1'
_symmetry_space_group_name_Hall     '-P 1'
loop_
    _symmetry_equiv_pos_as_xyz
    'x, y, z'
    '-x, -y, -z'
_cell_length_a     8.226(2)
_cell_length_b     9.357(3)
_cell_length_c     13.849(4)
_cell_angle_alpha     73.638(3)
_cell_angle_beta     82.883(4)
_cell_angle_gamma     64.695(3)
_cell_volume     924.7(5)
_cell_formula_units_Z     2
_cell_measurement_reflns_used     7706
_cell_measurement_theta_min     2.49
_cell_measurement_theta_max     25.03
_cell_measurement_temperature     296(2)
_cell_special_details
;
?  # Insert any comments here.
;
_exptl_crystal_description     cube
_exptl_crystal_colour     yellow
_exptl_crystal_size_max     0.13
_exptl_crystal_size_mid     0.05
_exptl_crystal_size_min     0.05
_exptl_crystal_size_rad     ?
_exptl_crystal_density_diffrn     1.417
_exptl_crystal_density_meas     ?
_exptl_crystal_density_method     'not measured'
_exptl_crystal_F_000     412
_exptl_absorpt_coefficient_mu     0.093
_exptl_absorpt_correction_type     multi-scan
_exptl_absorpt_process_details     '(SADABS; Sheldrick, 1996)'
_exptl_absorpt_correction_T_min     0.992
_exptl_absorpt_correction_T_max     0.995
_exptl_special_details
;
The first 50 frames were rescanned at the end of data collection to evaluate any
possible decay phenomenon. Since it was judged to be negligible, no decay
correction was applied to the data.
;
_diffrn_ambient_temperature     296(2)
_diffrn_radiation_type     MoK\a
_diffrn_radiation_wavelength     0.71073
_diffrn_radiation_source     'rotating anode with a mirror focusing unit'
_diffrn_radiation_monochromator     graphite
_diffrn_measurement_device     'Bruker SMART APEX CCD-detector'
_diffrn_measurement_method     '\f and \w'
_diffrn_detector_area_resol_mean     ?
_diffrn_reflns_number     8821
_diffrn_reflns_av_R_equivalents     0.0365
_diffrn_reflns_av_sigmaI/netI     0.0472
_diffrn_reflns_theta_min     2.49
_diffrn_reflns_theta_max     25.03
_diffrn_reflns_theta_full     25.03
_diffrn_measured_fraction_theta_max     0.987
_diffrn_measured_fraction_theta_full     0.987
_diffrn_reflns_limit_h_min     -9
_diffrn_reflns_limit_h_max     9
_diffrn_reflns_limit_k_min     -11
_diffrn_reflns_limit_k_max     11
_diffrn_reflns_limit_l_min     -16
_diffrn_reflns_limit_l_max     16
_diffrn_standards_number     none
_diffrn_standards_interval_count     ?
_diffrn_standards_interval_time     ?
_diffrn_standards_decay_%     0
_refine_special_details
;
Refinement of <i>F</i>^2^ against ALL reflections. The weighted <i>R</i>-factor
<i>wR</i> and goodness of fit <i>S</i> are based on <i>F</i>^2^, conventional
<i>R</i>-factors <i>R</i> are based on <i>F</i>, with <i>F</i> set to zero for
negative <i>F</i>^2^. The threshold expression of <i>F</i>^2^ >
\s(<i>F</i>^2^) is used only for calculating <i>R</i>-factors(gt) <i>etc</i>.
and is not relevant to the choice of reflections for refinement.
<i>R</i>-factors based on <i>F</i>^2^ are statistically about twice as large
as those based on <i>F</i>, and <i>R</i>- factors based on ALL data will be
even larger.
;
_reflns_number_total     3222
_reflns_number_gt     2284
_reflns_threshold_expression     I>2\s(I)
_refine_ls_structure_factor_coef     Fsqd
_refine_ls_matrix_type     full
_refine_ls_R_factor_all     0.0774
_refine_ls_R_factor_gt     0.0467
_refine_ls_wR_factor_gt     0.1021
_refine_ls_wR_factor_ref     0.1137
_refine_ls_goodness_of_fit_ref     1.035
_refine_ls_restrained_S_all     1.035
_refine_ls_number_reflns     3222
_refine_ls_number_parameters     279
_refine_ls_number_restraints     0
_refine_ls_hydrogen_treatment     mixed
_refine_ls_weighting_scheme     calc
_refine_ls_weighting_details
       'calc w = 1/[\s^2^(Fo^2^)+(0.0447P)^2^+0.4023P] where P=(Fo^2^+2Fc^2^)/3'
_atom_sites_solution_hydrogens     geom
_atom_sites_solution_primary     direct
_atom_sites_solution_secondary     difmap
_refine_ls_shift/su_max     0.000
_refine_ls_shift/su_mean     0.000
_refine_diff_density_max     0.300
_refine_diff_density_min     -0.233
loop_
    _atom_type_symbol
    _atom_type_description
    _atom_type_scat_dispersion_real
    _atom_type_scat_dispersion_imag
    _atom_type_scat_source
    'C' 'C' 0.0033 0.0016
                         'International Tables Vol C Tables 4.2.6.8 and 6.1.1.4'
    'H' 'H' 0.0000 0.0000
                         'International Tables Vol C Tables 4.2.6.8 and 6.1.1.4'
    'N' 'N' 0.0061 0.0033
                         'International Tables Vol C Tables 4.2.6.8 and 6.1.1.4'
    'O' 'O' 0.0106 0.0060
                         'International Tables Vol C Tables 4.2.6.8 and 6.1.1.4'
_computing_data_collection     'APEX2 (Bruker, 2006)'
_computing_cell_refinement     'SAINT (Bruker, 2004)'
_computing_data_reduction     'SAINT (Bruker, 2004)'
_computing_structure_solution     'SHELXS97 (Sheldrick, 2008)'
_computing_structure_refinement     'SHELXL97 (Sheldrick, 2008)'
_computing_molecular_graphics     'KENX (Sakai, 2004)'
_computing_publication_material
;
SHELXL97 (Sheldrick, 2008), TEXSAN (Molecular Structure Corporation,
2001),
KENX (Sakai, 2004) and ORTEPII (Johnson, 1976)
;
loop_
    _atom_site_type_symbol
    _atom_site_label
    _atom_site_fract_x
    _atom_site_fract_y
    _atom_site_fract_z
    _atom_site_U_iso_or_equiv
    _atom_site_adp_type
    _atom_site_calc_flag
    _atom_site_refinement_flags
    _atom_site_occupancy
    _atom_site_disorder_assembly
    _atom_site_disorder_group
    O O1 0.6321(2) 0.64738(18) 0.79108(12) 0.0325(4) Uani d . 1 . .
    O O2 0.8041(2) 0.0010(2) 0.48055(13) 0.0320(4) Uani d . 1 . .
    N N1 0.9204(2) 0.3157(2) 0.44978(14) 0.0227(4) Uani d . 1 . .
    N N2 0.7555(2) 0.2000(2) 0.61822(14) 0.0240(4) Uani d . 1 . .
    N N3 0.4357(2) 0.7537(2) 0.66380(13) 0.0234(4) Uani d . 1 . .
    H H3 0.3311 0.8231 0.6404 0.028 Uiso calc R 1 . .
    N N4 0.1196(2) 1.2126(2) 1.05472(14) 0.0283(5) Uani d . 1 . .
    C C1 0.9942(3) 0.3743(3) 0.36656(17) 0.0261(5) Uani d . 1 . .
    H H1 1.0806 0.3002 0.3340 0.031 Uiso calc R 1 . .
    C C2 0.9506(3) 0.5398(3) 0.32478(17) 0.0269(5) Uani d . 1 . .
    H H2 1.0048 0.5749 0.2654 0.032 Uiso calc R 1 . .
    C C3 0.8266(3) 0.6497(3) 0.37276(17) 0.0242(5) Uani d . 1 . .
    H H3A 0.7957 0.7610 0.3466 0.029 Uiso calc R 1 . .
    C C4 0.7459(3) 0.5937(2) 0.46189(16) 0.0202(5) Uani d . 1 . .
    C C5 0.7961(3) 0.4238(2) 0.49721(16) 0.0194(5) Uani d . 1 . .
    C C6 0.7149(3) 0.3620(2) 0.58924(16) 0.0196(5) Uani d . 1 . .
    C C7 0.5959(3) 0.4720(2) 0.64404(16) 0.0203(5) Uani d . 1 . .
    C C8 0.5206(3) 0.4072(3) 0.73217(17) 0.0251(5) Uani d . 1 . .
    H H8 0.4421 0.4754 0.7708 0.030 Uiso calc R 1 . .
    C C9 0.5626(3) 0.2438(3) 0.76114(18) 0.0281(5) Uani d . 1 . .
    H H9 0.5137 0.1991 0.8197 0.034 Uiso calc R 1 . .
    C C10 0.6796(3) 0.1450(3) 0.70180(18) 0.0274(5) Uani d . 1 . .
    H H10 0.7061 0.0338 0.7219 0.033 Uiso calc R 1 . .
    C C11 0.6237(3) 0.7014(2) 0.51907(17) 0.0222(5) Uani d . 1 . .
    H H11 0.5914 0.8133 0.4952 0.027 Uiso calc R 1 . .
    C C12 0.5542(3) 0.6440(2) 0.60716(16) 0.0207(5) Uani d . 1 . .
    C C13 0.4863(3) 0.7494(3) 0.75393(17) 0.0235(5) Uani d . 1 . .
    C C14 0.3587(3) 0.8709(2) 0.80803(16) 0.0214(5) Uani d . 1 . .
    C C15 0.1777(3) 0.9621(2) 0.78548(17) 0.0226(5) Uani d . 1 . .
    H H15 0.1289 0.9500 0.7328 0.027 Uiso calc R 1 . .
    C C16 0.0692(3) 1.0709(3) 0.84065(17) 0.0241(5) Uani d . 1 . .
    H H16 -0.0519 1.1309 0.8245 0.029 Uiso calc R 1 . .
    C C17 0.1378(3) 1.0925(2) 0.92009(16) 0.0214(5) Uani d . 1 . .
    C C18 0.3183(3) 0.9973(3) 0.94320(18) 0.0273(5) Uani d . 1 . .
    H H18 0.3666 1.0069 0.9971 0.033 Uiso calc R 1 . .
    C C19 0.4274(3) 0.8894(3) 0.88841(17) 0.0267(5) Uani d . 1 . .
    H H19 0.5482 0.8282 0.9052 0.032 Uiso calc R 1 . .
    C C20 0.0297(3) 1.2124(3) 0.97979(17) 0.0222(5) Uani d . 1 . .
    C C21 -0.1468(3) 1.3208(3) 0.95877(18) 0.0271(5) Uani d . 1 . .
    H H21 -0.2065 1.3184 0.9069 0.033 Uiso calc R 1 . .
    C C22 -0.2342(3) 1.4330(3) 1.01517(18) 0.0303(6) Uani d . 1 . .
    H H22 -0.3535 1.5064 1.0021 0.036 Uiso calc R 1 . .
    C C23 -0.1423(3) 1.4343(3) 1.09085(18) 0.0297(6) Uani d . 1 . .
    H H23 -0.1972 1.5092 1.1297 0.036 Uiso calc R 1 . .
    C C24 0.0327(3) 1.3224(3) 1.10773(18) 0.0303(6) Uani d . 1 . .
    H H24 0.0944 1.3232 1.1593 0.036 Uiso calc R 1 . .
    H H1S 0.809(4) 0.067(4) 0.518(3) 0.093(12) Uiso d . 1 . .
    H H2S 0.900(4) -0.092(4) 0.494(2) 0.068(10) Uiso d . 1 . .
loop_
    _atom_site_aniso_label
    _atom_site_aniso_U_11
    _atom_site_aniso_U_22
    _atom_site_aniso_U_33
    _atom_site_aniso_U_12
    _atom_site_aniso_U_13
    _atom_site_aniso_U_23
    O1 0.0266(9) 0.0314(9) 0.0339(10) -0.0004(8) -0.0089(8) -0.0150(8)
    O2 0.0348(10) 0.0202(9) 0.0357(11) -0.0016(8) -0.0115(8) -0.0102(8)
    N1 0.0229(10) 0.0218(10) 0.0218(11) -0.0049(8) -0.0011(8) -0.0096(8)
    N2 0.0272(10) 0.0207(10) 0.0235(11) -0.0087(8) -0.0050(9) -0.0045(8)
    N3 0.0183(10) 0.0242(10) 0.0249(11) -0.0022(8) -0.0025(8) -0.0116(8)
    N4 0.0317(11) 0.0307(11) 0.0263(12) -0.0140(9) 0.0018(9) -0.0120(9)
    C1 0.0248(13) 0.0314(13) 0.0209(14) -0.0075(10) 0.0008(10) -0.0119(11)
    C2 0.0279(13) 0.0325(13) 0.0200(13) -0.0125(11) -0.0026(10) -0.0053(11)
    C3 0.0281(13) 0.0208(11) 0.0229(14) -0.0099(10) -0.0055(10) -0.0023(10)
    C4 0.0189(11) 0.0209(11) 0.0202(13) -0.0064(9) -0.0050(9) -0.0053(9)
    C5 0.0180(11) 0.0190(11) 0.0209(13) -0.0050(9) -0.0048(9) -0.0067(10)
    C6 0.0187(11) 0.0182(11) 0.0217(13) -0.0063(9) -0.0051(9) -0.0047(9)
    C7 0.0164(11) 0.0234(11) 0.0212(13) -0.0064(9) -0.0038(9) -0.0073(10)
    C8 0.0225(12) 0.0290(12) 0.0258(14) -0.0102(10) 0.0024(10) -0.0118(10)
    C9 0.0304(13) 0.0328(13) 0.0237(14) -0.0166(11) 0.0003(11) -0.0055(11)
    C10 0.0322(13) 0.0213(11) 0.0286(15) -0.0124(10) -0.0048(11) -0.0020(11)
    C11 0.0218(12) 0.0152(11) 0.0265(14) -0.0039(9) -0.0060(10) -0.0044(10)
    C12 0.0177(11) 0.0211(11) 0.0222(13) -0.0047(9) -0.0041(10) -0.0075(10)
    C13 0.0222(12) 0.0225(12) 0.0250(14) -0.0074(10) -0.0051(10) -0.0055(10)
    C14 0.0232(12) 0.0179(11) 0.0233(13) -0.0092(9) 0.0014(10) -0.0050(10)
    C15 0.0267(12) 0.0220(11) 0.0202(13) -0.0104(10) -0.0020(10) -0.0057(10)
    C16 0.0215(12) 0.0219(11) 0.0285(14) -0.0074(10) -0.0022(10) -0.0073(10)
    C17 0.0248(12) 0.0184(11) 0.0224(13) -0.0109(10) 0.0004(10) -0.0043(10)
    C18 0.0289(13) 0.0304(13) 0.0271(14) -0.0120(11) -0.0042(11) -0.0127(11)
    C19 0.0225(12) 0.0265(12) 0.0315(15) -0.0072(10) -0.0026(10) -0.0117(11)
    C20 0.0262(12) 0.0219(11) 0.0224(13) -0.0150(10) 0.0027(10) -0.0046(10)
    C21 0.0278(13) 0.0270(12) 0.0281(14) -0.0121(10) -0.0003(11) -0.0081(11)
    C22 0.0257(13) 0.0285(13) 0.0364(15) -0.0103(10) 0.0059(11) -0.0116(11)
    C23 0.0321(14) 0.0325(13) 0.0310(15) -0.0168(11) 0.0106(11) -0.0166(11)
    C24 0.0373(15) 0.0349(14) 0.0257(14) -0.0188(12) 0.0028(11) -0.0133(11)
_geom_special_details
;
All e.s.d.'s (except the e.s.d. in the dihedral angle between two l.s. planes)
are estimated using the full covariance matrix. The cell e.s.d.'s are taken
into account individually in the estimation of e.s.d.'s in distances, angles
and torsion angles; correlations between e.s.d.'s in cell parameters are only
used when they are defined by crystal symmetry. An approximate (isotropic)
treatment of cell e.s.d.'s is used for estimating e.s.d.'s involving l.s.
planes.
;
loop_
    _geom_bond_atom_site_label_1
    _geom_bond_atom_site_label_2
    _geom_bond_site_symmetry_2
    _geom_bond_distance
    _geom_bond_publ_flag
    O1 C13 . 1.229(2) ?
    O2 H1S . 0.92(4) ?
    O2 H2S . 0.88(3) ?
    N1 C1 . 1.324(3) ?
    N1 C5 . 1.351(3) ?
    N2 C10 . 1.325(3) ?
    N2 C6 . 1.352(3) ?
    N3 C13 . 1.349(3) ?
    N3 C12 . 1.424(3) ?
    N3 H3 . 0.8600 ?
    N4 C24 . 1.331(3) ?
    N4 C20 . 1.347(3) ?
    C1 C2 . 1.391(3) ?
    C1 H1 . 0.9300 ?
    C2 C3 . 1.363(3) ?
    C2 H2 . 0.9300 ?
    C3 C4 . 1.403(3) ?
    C3 H3A . 0.9300 ?
    C4 C5 . 1.410(3) ?
    C4 C11 . 1.428(3) ?
    C5 C6 . 1.452(3) ?
    C6 C7 . 1.410(3) ?
    C7 C8 . 1.400(3) ?
    C7 C12 . 1.441(3) ?
    C8 C9 . 1.362(3) ?
    C8 H8 . 0.9300 ?
    C9 C10 . 1.388(3) ?
    C9 H9 . 0.9300 ?
    C10 H10 . 0.9300 ?
    C11 C12 . 1.351(3) ?
    C11 H11 . 0.9300 ?
    C13 C14 . 1.490(3) ?
    C14 C15 . 1.386(3) ?
    C14 C19 . 1.392(3) ?
    C15 C16 . 1.381(3) ?
    C15 H15 . 0.9300 ?
    C16 C17 . 1.395(3) ?
    C16 H16 . 0.9300 ?
    C17 C18 . 1.388(3) ?
    C17 C20 . 1.490(3) ?
    C18 C19 . 1.375(3) ?
    C18 H18 . 0.9300 ?
    C19 H19 . 0.9300 ?
    C20 C21 . 1.378(3) ?
    C21 C22 . 1.381(3) ?
    C21 H21 . 0.9300 ?
    C22 C23 . 1.372(3) ?
    C22 H22 . 0.9300 ?
    C23 C24 . 1.371(3) ?
    C23 H23 . 0.9300 ?
    C24 H24 . 0.9300 ?
loop_
    _geom_angle_atom_site_label_1
    _geom_angle_atom_site_label_2
    _geom_angle_atom_site_label_3
    _geom_angle_site_symmetry_1
    _geom_angle_site_symmetry_3
    _geom_angle
    _geom_angle_publ_flag
    H1S O2 H2S . . 109(3) ?
    C1 N1 C5 . . 117.71(19) ?
    C10 N2 C6 . . 117.68(19) ?
    C13 N3 C12 . . 120.42(17) ?
    C13 N3 H3 . . 119.8 ?
    C12 N3 H3 . . 119.8 ?
    C24 N4 C20 . . 117.8(2) ?
    N1 C1 C2 . . 124.1(2) ?
    N1 C1 H1 . . 118.0 ?
    C2 C1 H1 . . 118.0 ?
    C3 C2 C1 . . 118.5(2) ?
    C3 C2 H2 . . 120.7 ?
    C1 C2 H2 . . 120.7 ?
    C2 C3 C4 . . 119.6(2) ?
    C2 C3 H3A . . 120.2 ?
    C4 C3 H3A . . 120.2 ?
    C3 C4 C5 . . 117.66(19) ?
    C3 C4 C11 . . 122.32(19) ?
    C5 C4 C11 . . 119.9(2) ?
    N1 C5 C4 . . 122.4(2) ?
    N1 C5 C6 . . 118.61(18) ?
    C4 C5 C6 . . 119.02(19) ?
    N2 C6 C7 . . 122.6(2) ?
    N2 C6 C5 . . 118.13(19) ?
    C7 C6 C5 . . 119.30(19) ?
    C8 C7 C6 . . 117.37(19) ?
    C8 C7 C12 . . 122.94(19) ?
    C6 C7 C12 . . 119.7(2) ?
    C9 C8 C7 . . 119.7(2) ?
    C9 C8 H8 . . 120.1 ?
    C7 C8 H8 . . 120.1 ?
    C8 C9 C10 . . 118.9(2) ?
    C8 C9 H9 . . 120.6 ?
    C10 C9 H9 . . 120.6 ?
    N2 C10 C9 . . 123.8(2) ?
    N2 C10 H10 . . 118.1 ?
    C9 C10 H10 . . 118.1 ?
    C12 C11 C4 . . 121.33(19) ?
    C12 C11 H11 . . 119.3 ?
    C4 C11 H11 . . 119.3 ?
    C11 C12 N3 . . 120.22(19) ?
    C11 C12 C7 . . 120.60(19) ?
    N3 C12 C7 . . 119.2(2) ?
    O1 C13 N3 . . 121.2(2) ?
    O1 C13 C14 . . 120.86(19) ?
    N3 C13 C14 . . 117.90(18) ?
    C15 C14 C19 . . 118.5(2) ?
    C15 C14 C13 . . 124.69(19) ?
    C19 C14 C13 . . 116.80(19) ?
    C16 C15 C14 . . 120.5(2) ?
    C16 C15 H15 . . 119.7 ?
    C14 C15 H15 . . 119.7 ?
    C15 C16 C17 . . 121.3(2) ?
    C15 C16 H16 . . 119.3 ?
    C17 C16 H16 . . 119.3 ?
    C18 C17 C16 . . 117.4(2) ?
    C18 C17 C20 . . 118.70(19) ?
    C16 C17 C20 . . 123.92(19) ?
    C19 C18 C17 . . 121.7(2) ?
    C19 C18 H18 . . 119.2 ?
    C17 C18 H18 . . 119.2 ?
    C18 C19 C14 . . 120.5(2) ?
    C18 C19 H19 . . 119.7 ?
    C14 C19 H19 . . 119.7 ?
    N4 C20 C21 . . 121.5(2) ?
    N4 C20 C17 . . 114.92(19) ?
    C21 C20 C17 . . 123.5(2) ?
    C20 C21 C22 . . 119.6(2) ?
    C20 C21 H21 . . 120.2 ?
    C22 C21 H21 . . 120.2 ?
    C23 C22 C21 . . 118.9(2) ?
    C23 C22 H22 . . 120.6 ?
    C21 C22 H22 . . 120.6 ?
    C24 C23 C22 . . 118.2(2) ?
    C24 C23 H23 . . 120.9 ?
    C22 C23 H23 . . 120.9 ?
    N4 C24 C23 . . 124.0(2) ?
    N4 C24 H24 . . 118.0 ?
    C23 C24 H24 . . 118.0 ?
loop_
    _geom_torsion_atom_site_label_1
    _geom_torsion_atom_site_label_2
    _geom_torsion_atom_site_label_3
    _geom_torsion_atom_site_label_4
    _geom_torsion_site_symmetry_1
    _geom_torsion_site_symmetry_2
    _geom_torsion_site_symmetry_3
    _geom_torsion_site_symmetry_4
    _geom_torsion
    _geom_torsion_publ_flag
    C5 N1 C1 C2 . . . . -0.5(3) ?
    N1 C1 C2 C3 . . . . 1.2(3) ?
    C1 C2 C3 C4 . . . . -0.4(3) ?
    C2 C3 C4 C5 . . . . -0.9(3) ?
    C2 C3 C4 C11 . . . . 175.97(19) ?
    C1 N1 C5 C4 . . . . -0.9(3) ?
    C1 N1 C5 C6 . . . . -179.31(17) ?
    C3 C4 C5 N1 . . . . 1.6(3) ?
    C11 C4 C5 N1 . . . . -175.33(18) ?
    C3 C4 C5 C6 . . . . -179.97(17) ?
    C11 C4 C5 C6 . . . . 3.1(3) ?
    C10 N2 C6 C7 . . . . -0.3(3) ?
    C10 N2 C6 C5 . . . . -179.43(18) ?
    N1 C5 C6 N2 . . . . -6.0(3) ?
    C4 C5 C6 N2 . . . . 175.59(17) ?
    N1 C5 C6 C7 . . . . 174.89(18) ?
    C4 C5 C6 C7 . . . . -3.6(3) ?
    N2 C6 C7 C8 . . . . 0.8(3) ?
    C5 C6 C7 C8 . . . . 179.88(17) ?
    N2 C6 C7 C12 . . . . -178.05(18) ?
    C5 C6 C7 C12 . . . . 1.1(3) ?
    C6 C7 C8 C9 . . . . -0.5(3) ?
    C12 C7 C8 C9 . . . . 178.31(19) ?
    C7 C8 C9 C10 . . . . -0.2(3) ?
    C6 N2 C10 C9 . . . . -0.5(3) ?
    C8 C9 C10 N2 . . . . 0.8(3) ?
    C3 C4 C11 C12 . . . . -176.79(19) ?
    C5 C4 C11 C12 . . . . 0.0(3) ?
    C4 C11 C12 N3 . . . . 178.66(18) ?
    C4 C11 C12 C7 . . . . -2.6(3) ?
    C13 N3 C12 C11 . . . . -112.9(2) ?
    C13 N3 C12 C7 . . . . 68.4(3) ?
    C8 C7 C12 C11 . . . . -176.69(19) ?
    C6 C7 C12 C11 . . . . 2.1(3) ?
    C8 C7 C12 N3 . . . . 2.0(3) ?
    C6 C7 C12 N3 . . . . -179.23(17) ?
    C12 N3 C13 O1 . . . . -2.9(3) ?
    C12 N3 C13 C14 . . . . 178.02(19) ?
    O1 C13 C14 C15 . . . . -163.3(2) ?
    N3 C13 C14 C15 . . . . 15.8(3) ?
    O1 C13 C14 C19 . . . . 15.0(3) ?
    N3 C13 C14 C19 . . . . -165.89(19) ?
    C19 C14 C15 C16 . . . . 1.1(3) ?
    C13 C14 C15 C16 . . . . 179.4(2) ?
    C14 C15 C16 C17 . . . . 0.1(3) ?
    C15 C16 C17 C18 . . . . -1.6(3) ?
    C15 C16 C17 C20 . . . . 177.5(2) ?
    C16 C17 C18 C19 . . . . 2.0(3) ?
    C20 C17 C18 C19 . . . . -177.2(2) ?
    C17 C18 C19 C14 . . . . -0.8(4) ?
    C15 C14 C19 C18 . . . . -0.8(3) ?
    C13 C14 C19 C18 . . . . -179.2(2) ?
    C24 N4 C20 C21 . . . . -0.6(3) ?
    C24 N4 C20 C17 . . . . 176.9(2) ?
    C18 C17 C20 N4 . . . . -2.1(3) ?
    C16 C17 C20 N4 . . . . 178.8(2) ?
    C18 C17 C20 C21 . . . . 175.3(2) ?
    C16 C17 C20 C21 . . . . -3.8(3) ?
    N4 C20 C21 C22 . . . . 0.3(3) ?
    C17 C20 C21 C22 . . . . -177.0(2) ?
    C20 C21 C22 C23 . . . . 0.4(3) ?
    C21 C22 C23 C24 . . . . -0.7(3) ?
    C20 N4 C24 C23 . . . . 0.3(3) ?
    C22 C23 C24 N4 . . . . 0.4(4) ?
loop_
    _geom_hbond_atom_site_label_D
    _geom_hbond_atom_site_label_H
    _geom_hbond_atom_site_label_A
    _geom_hbond_site_symmetry_A
    _geom_hbond_distance_DH
    _geom_hbond_distance_HA
    _geom_hbond_distance_DA
    _geom_hbond_angle_DHA
    _geom_hbond_publ_flag
    O2 H1S N2 . 0.92(4) 2.01(4) 2.905(2) 163(3) yes
