# Supplementary material for: N-(1,10-Phenanthrolin-5-yl)-4-(2-pyridyl)­benzamide monohydrate
Source: Acta Crystallogr Sect E Struct Rep Online. 2008 Sep 20;64(Pt 10):o1979. doi: 10.1107/S1600536808029851 (PMC2959443; doi:10.1107/S1600536808029851)
Supplement: Supplementary file 2 [file e-64-o1979-Isup2.hkl]

# 
# h,k,l, Fc-squared, Fo-squared, sigma(Fo-squared) and status flag 
# 
data_I
_shelx_title ' 070227 in P-1         2008/07/31 19:05:21 046 KENX' 
_shelx_refln_list_code          4 
_shelx_F_calc_maximum      123.80 
_exptl_crystal_F_000       412.00 
_reflns_d_resolution_high  0.8400 
 
loop_ 
 _symmetry_equiv_pos_as_xyz 
 'x, y, z' 
 '-x, -y, -z' 
 
_cell_length_a     8.2264 
_cell_length_b     9.3571 
_cell_length_c    13.8495 
_cell_angle_alpha  73.638 
_cell_angle_beta   82.883 
_cell_angle_gamma  64.695 
 
_shelx_F_squared_multiplier     1.000 
 
loop_ 
 _refln_index_h 
 _refln_index_k 
 _refln_index_l 
 _refln_F_squared_calc 
 _refln_F_squared_meas 
 _refln_F_squared_sigma 
 _refln_observed_status 
   1   0   0       24.64       19.79      0.91 o 
   2   0   0       71.43       52.74      2.04 o 
   3   0   0      228.02      213.07      5.41 o 
   4   0   0       24.60       34.04      2.29 o 
   5   0   0      184.58      196.02      4.92 o 
   6   0   0        0.17       -2.87      2.87 o 
   7   0   0        2.93        0.48      4.89 o 
   8   0   0        3.49       -0.81     11.18 o 
  -8   1   0       14.09       18.90      9.32 o 
  -7   1   0       11.53       18.78     12.54 o 
  -6   1   0      314.77      310.17     12.30 o 
  -5   1   0      317.65      313.80      8.50 o 
  -4   1   0        0.05       -0.31      1.52 o 
  -3   1   0       94.85       80.80      2.85 o 
  -2   1   0        0.36       -0.33      1.14 o 
  -1   1   0      474.49      532.03      6.25 o 
   0   1   0     1079.08      960.70     12.79 o 
   1   1   0      637.80      592.97      7.06 o 
   2   1   0     1844.61     1800.36     19.49 o 
   3   1   0      265.37      234.76      5.84 o 
   4   1   0      958.66      986.78     14.57 o 
   5   1   0       26.50       27.20      2.75 o 
   6   1   0       46.31       44.01      3.20 o 
   7   1   0        1.61       -0.15      5.60 o 
   8   1   0      199.34      201.96     11.45 o 
   9   1   0        5.56        6.94      8.87 o 
  -7   2   0       34.19       32.21      7.42 o 
  -6   2   0       21.59       21.92      5.86 o 
  -5   2   0       75.86       83.39      5.31 o 
  -4   2   0       12.28       14.17      2.87 o 
  -3   2   0       44.27       47.76      3.02 o 
  -2   2   0      176.82      170.95      3.95 o 
  -1   2   0       34.73       25.35      1.82 o 
   0   2   0      127.06      118.41      3.77 o 
   1   2   0     1174.49     1130.36     13.22 o 
   2   2   0    11923.65    12104.76    116.03 o 
   3   2   0       19.44       18.14      2.23 o 
   4   2   0        6.28        6.45      2.08 o 
   5   2   0       50.78       40.28      2.73 o 
   6   2   0      332.05      342.27      7.07 o 
   7   2   0        5.77        0.93      5.42 o 
   8   2   0       56.95       68.38      7.71 o 
   9   2   0        2.79        3.12     11.46 o 
  -7   3   0        4.09        1.18      6.41 o 
  -6   3   0        2.88        0.15      5.71 o 
  -5   3   0      170.04      164.07      7.22 o 
  -4   3   0        1.90        1.31      2.59 o 
  -3   3   0        9.41        8.53      2.18 o 
  -2   3   0       41.04       38.43      2.50 o 
  -1   3   0        5.43        6.11      1.70 o 
   0   3   0     1241.42     1193.95     13.40 o 
   1   3   0      968.49     1022.61     11.76 o 
   2   3   0       39.90       56.49      2.78 o 
   3   3   0      326.29      311.81      5.74 o 
   4   3   0       31.57       24.84      2.69 o 
   5   3   0      157.70      189.07      6.00 o 
   6   3   0      437.06      475.87     11.33 o 
   7   3   0        0.04       -0.07      2.80 o 
   8   3   0       16.75       10.51      5.27 o 
   9   3   0       30.36       33.15     12.88 o 
  -6   4   0        7.07       -1.13      9.18 o 
  -5   4   0        3.47        0.74      5.56 o 
  -4   4   0       36.61       40.91      4.88 o 
  -3   4   0      146.90      125.84      5.82 o 
  -2   4   0       76.65       69.95      3.63 o 
  -1   4   0      189.56      191.64      4.99 o 
   0   4   0       24.15       31.14      2.37 o 
   1   4   0      477.44      427.99      6.84 o 
   2   4   0      615.27      677.98      9.34 o 
   3   4   0      275.62      241.42      5.36 o 
   4   4   0      173.21      204.49      5.67 o 
   5   4   0       24.84       27.93      3.44 o 
   6   4   0      174.63      182.68      6.71 o 
   7   4   0        0.15       -3.30      3.30 o 
   8   4   0        2.19        2.46      3.05 o 
   9   4   0       12.93       12.52      5.72 o 
  -5   5   0        0.02       -3.91      6.83 o 
  -4   5   0     1793.20     1796.15     42.06 o 
  -3   5   0      121.57      122.63      6.38 o 
  -2   5   0       75.19       73.78      4.55 o 
  -1   5   0       51.34       52.20      3.49 o 
   0   5   0      220.91      236.06      5.82 o 
   1   5   0       90.07       99.12      3.92 o 
   2   5   0     1084.30     1135.64     16.04 o 
   3   5   0       19.59       21.39      2.74 o 
   4   5   0       96.93       90.40      4.38 o 
   5   5   0       21.96       29.78      3.22 o 
   6   5   0       36.15       38.31      3.71 o 
   7   5   0       23.53       26.39      3.72 o 
   8   5   0        3.93        3.18      7.26 o 
   9   5   0       44.36       56.62      8.50 o 
  -4   6   0       87.57       93.60      6.68 o 
  -3   6   0      482.48      518.79     12.62 o 
  -2   6   0      106.63      118.97      6.47 o 
  -1   6   0      145.42      136.71      5.68 o 
   0   6   0       10.01        7.23      2.65 o 
   1   6   0        6.91        7.77      3.13 o 
   2   6   0      124.71      106.25      5.12 o 
   3   6   0        8.29       11.08      3.16 o 
   4   6   0      107.83      107.70      5.71 o 
   5   6   0      107.80      116.83      5.80 o 
   6   6   0       94.47      135.28     24.13 o 
   7   6   0        0.01       -2.74      3.31 o 
   8   6   0        8.93        8.61      3.87 o 
   9   6   0       10.62       13.04      4.16 o 
  -4   7   0        2.59       -7.67     10.16 o 
  -3   7   0       52.18       35.36      6.12 o 
  -2   7   0      510.17      524.93     14.65 o 
  -1   7   0      103.62      124.86      7.48 o 
   0   7   0        5.34        4.19      3.49 o 
   1   7   0        0.70       -2.43      3.28 o 
   2   7   0        8.21        7.37      3.56 o 
   3   7   0      224.62      200.54      9.32 o 
   4   7   0        3.97       -0.92      3.46 o 
   5   7   0      137.20      125.65      8.61 o 
   6   7   0       15.33       21.43      4.01 o 
   7   7   0      526.26      575.83     23.97 o 
   8   7   0        3.08        1.67      5.40 o 
  -2   8   0       36.94       38.75      6.19 o 
  -1   8   0      549.52      598.49     45.13 o 
   0   8   0        7.88        9.15      4.27 o 
   1   8   0      184.80      170.56      7.35 o 
   2   8   0      240.59      211.22      7.90 o 
   3   8   0      163.29      151.49      6.88 o 
   4   8   0       15.39       18.14      4.09 o 
   5   8   0       30.10       33.16      4.32 o 
   6   8   0       92.15       93.57      6.10 o 
   7   8   0      520.13      533.73     15.90 o 
   8   8   0       80.30       93.51      8.10 o 
  -1   9   0        0.11        1.92      4.73 o 
   0   9   0      261.32      273.19     11.44 o 
   1   9   0       85.76       84.93      6.14 o 
   2   9   0      110.03       94.17      7.20 o 
   3   9   0        5.81       12.34      4.77 o 
   4   9   0        0.26        7.80      3.49 o 
   5   9   0        7.33       14.21      5.13 o 
   6   9   0        4.67        7.92      6.74 o 
   7   9   0       12.80       10.66     12.93 o 
   8   9   0       23.58       28.18      9.63 o 
   1  10   0      196.48      212.15     13.38 o 
   2  10   0        0.10        3.71      4.08 o 
   3  10   0       21.51       29.99      5.61 o 
   4  10   0       20.15       11.76      4.94 o 
   5  10   0       12.80       25.56      5.64 o 
   6  10   0        9.01       13.64      7.99 o 
  -6 -10   1        0.27        9.89      5.32 o 
  -5 -10   1       24.73       25.94      6.34 o 
  -4 -10   1      180.81      193.20     10.41 o 
  -3 -10   1        1.49        8.00      4.44 o 
  -2 -10   1       79.62       77.09      7.45 o 
  -7  -9   1       44.88       61.69     13.72 o 
  -6  -9   1      101.17       94.37     12.44 o 
  -5  -9   1       10.08       24.72      7.69 o 
  -4  -9   1        1.68        7.59      4.77 o 
  -3  -9   1        8.85       11.41      4.76 o 
  -2  -9   1      293.10      240.19     11.51 o 
  -1  -9   1       20.40       23.27      4.67 o 
   0  -9   1      153.77      176.66      9.36 o 
   1  -9   1        5.40       11.23      7.45 o 
  -8  -8   1        8.90       17.40      6.63 o 
  -7  -8   1      222.84      226.07     17.12 o 
  -6  -8   1       40.69       28.21      6.11 o 
  -5  -8   1       24.19       19.87      6.74 o 
  -4  -8   1       21.71       32.40      9.63 o 
  -3  -8   1       44.27       40.35      4.53 o 
  -2  -8   1        0.16        4.19      3.54 o 
  -1  -8   1       59.10       43.38      4.71 o 
   0  -8   1        9.54       14.26      4.12 o 
   1  -8   1       23.09       26.66      5.23 o 
   2  -8   1       36.15       37.10      6.05 o 
  -9  -7   1        0.04        4.51     10.95 o 
  -8  -7   1        0.02       -3.21      5.38 o 
  -7  -7   1      363.64      375.12     13.56 o 
  -6  -7   1        3.58        2.80      5.13 o 
  -5  -7   1      271.87      259.97      8.00 o 
  -4  -7   1        0.00       -3.39      3.39 o 
  -3  -7   1        6.59        6.12      3.80 o 
  -2  -7   1       21.82       16.44      4.00 o 
  -1  -7   1       70.63       52.80      4.72 o 
   0  -7   1       54.70       58.86      4.99 o 
   1  -7   1        3.76        5.73      3.82 o 
   2  -7   1      218.95      222.82     10.18 o 
   3  -7   1        0.36       -6.97      8.31 o 
  -8  -6   1        6.11       -3.53      5.85 o 
  -7  -6   1       15.32       22.06      5.30 o 
  -6  -6   1       47.45       51.82      4.73 o 
  -5  -6   1       40.08       39.45      4.28 o 
  -4  -6   1        3.46       -3.06      3.06 o 
  -3  -6   1      224.20      201.43      7.12 o 
  -2  -6   1        0.19       -1.20      2.84 o 
  -1  -6   1       16.28       12.22      3.47 o 
   0  -6   1       44.80       50.21      3.73 o 
   1  -6   1        2.43       -2.70      2.70 o 
   2  -6   1       34.54       40.01      4.45 o 
   3  -6   1        5.88       10.31      3.80 o 
   4  -6   1        8.75        3.81      6.63 o 
  -8  -5   1       37.79       29.11      6.46 o 
  -7  -5   1       15.98       10.29      4.30 o 
  -6  -5   1       45.26       46.27      3.96 o 
  -5  -5   1      112.08      113.27      4.99 o 
  -4  -5   1       27.69       38.62      3.28 o 
  -3  -5   1      115.99      115.50      4.82 o 
  -2  -5   1       11.20        9.98      2.42 o 
  -1  -5   1       15.06       12.16      2.36 o 
   0  -5   1      278.39      291.06      6.57 o 
   1  -5   1       17.50       15.81      2.97 o 
   2  -5   1        0.35       -2.31      2.31 o 
   3  -5   1        1.53       -1.86      3.15 o 
   4  -5   1      230.71      251.61      8.81 o 
   5  -5   1      211.87      243.42     13.98 o 
  -9  -4   1        0.45       -5.28      5.28 o 
  -8  -4   1       11.24        8.11      4.97 o 
  -7  -4   1       45.42       49.31      4.60 o 
  -6  -4   1       81.25       90.39      5.25 o 
  -5  -4   1      343.01      338.28      9.86 o 
  -4  -4   1        0.18        0.83      1.96 o 
  -3  -4   1      477.32      504.15      8.04 o 
  -2  -4   1        3.36        2.53      2.59 o 
  -1  -4   1       15.00       15.66      2.22 o 
   0  -4   1      566.33      636.23      9.26 o 
   1  -4   1        3.92        8.24      2.12 o 
   2  -4   1       24.47       21.78      2.58 o 
   3  -4   1      126.47      112.65      5.50 o 
   4  -4   1      645.87      591.34     25.65 o 
   5  -4   1       15.24        2.51      8.18 o 
   6  -4   1        5.16       -4.58      6.94 o 
  -9  -3   1      297.09      314.68     13.73 o 
  -8  -3   1        2.33       -1.67      9.38 o 
  -7  -3   1        5.75        3.53      2.63 o 
  -6  -3   1        7.98        7.52      2.76 o 
  -5  -3   1      934.99      987.63     14.47 o 
  -4  -3   1       10.51       13.96      2.44 o 
  -3  -3   1     1385.60     1352.31     18.57 o 
  -2  -3   1     1147.14     1137.31     13.04 o 
  -1  -3   1        0.00        4.08      1.98 o 
   0  -3   1     1497.70     1510.95     27.82 o 
   1  -3   1      192.41      196.12      4.52 o 
   2  -3   1       61.01       58.55      2.96 o 
   3  -3   1        3.12        2.91      1.98 o 
   4  -3   1       59.40       54.69      4.23 o 
   5  -3   1        8.61        3.67      5.27 o 
   6  -3   1       17.00       13.77      8.36 o 
   7  -3   1       26.54       19.18      8.20 o 
  -9  -2   1      202.00      236.20     12.74 o 
  -8  -2   1       36.93       32.23      6.70 o 
  -7  -2   1        0.40        0.58      3.47 o 
  -6  -2   1        0.05       -1.81      2.12 o 
  -5  -2   1        9.93        7.56      2.83 o 
  -4  -2   1        0.54        0.96      1.88 o 
  -3  -2   1       27.55       33.76      2.85 o 
  -2  -2   1     4031.50     4101.90     39.65 o 
  -1  -2   1    10711.32    11351.12    150.23 o 
   0  -2   1       40.16       40.46      3.63 o 
   1  -2   1       63.94       76.66      2.80 o 
   2  -2   1      495.03      541.73      8.58 o 
   3  -2   1      101.58       98.28      3.55 o 
   4  -2   1       12.36       16.81      2.49 o 
   5  -2   1      133.53      126.82      6.15 o 
   6  -2   1       27.20       19.98      5.83 o 
   7  -2   1        0.01       -7.91      7.91 o 
  -9  -1   1       15.45       13.50      7.12 o 
  -8  -1   1        0.68       -3.05      5.78 o 
  -7  -1   1        0.00       -3.45      3.45 o 
  -6  -1   1       11.81       14.38      3.76 o 
  -5  -1   1       42.80       35.58      2.63 o 
  -4  -1   1      694.06      708.55     10.09 o 
  -3  -1   1        7.81       10.92      1.95 o 
  -2  -1   1     2472.29     2561.91     25.50 o 
  -1  -1   1     2717.37     2677.60     26.02 o 
   0  -1   1     3674.32     3669.20     49.51 o 
   1  -1   1       37.81       47.13      2.10 o 
   2  -1   1     1947.40     1941.07     19.43 o 
   3  -1   1     1808.30     1920.13     23.60 o 
   4  -1   1        3.49        4.55      1.74 o 
   5  -1   1       52.91       57.10      4.27 o 
   6  -1   1        0.97       -0.34      4.91 o 
   7  -1   1        4.91       -5.06      5.06 o 
   8  -1   1        1.05       -3.66      6.41 o 
  -8   0   1       19.30        7.94      6.01 o 
  -7   0   1        0.02       -4.87      4.87 o 
  -6   0   1       45.60       33.56      4.41 o 
  -5   0   1       99.56       90.82      3.45 o 
  -4   0   1      264.69      276.86      5.16 o 
  -3   0   1       30.08       35.68      1.85 o 
  -2   0   1      454.78      507.99      6.64 o 
  -1   0   1      583.10      613.36      7.93 o 
   1   0   1     1196.33     1113.82     18.19 o 
   2   0   1     4079.51     4234.76     47.66 o 
   3   0   1       61.32       72.31      2.99 o 
   4   0   1      688.80      680.42      9.20 o 
   5   0   1      221.49      231.57      5.45 o 
   6   0   1      230.11      233.20     10.39 o 
   7   0   1      172.16      177.32     11.19 o 
   8   0   1       44.14       47.66      7.68 o 
  -8   1   1       36.62       44.13      8.12 o 
  -7   1   1       38.93       41.42     11.43 o 
  -6   1   1       49.23       48.92      5.20 o 
  -5   1   1       15.68       14.65      3.44 o 
  -4   1   1     1117.29     1206.81     14.27 o 
  -3   1   1        1.59        4.32      1.23 o 
  -2   1   1      689.67      729.32     10.48 o 
  -1   1   1       62.65       63.01      4.34 o 
   0   1   1      950.31      868.71      8.91 o 
   1   1   1      383.33      394.34      7.68 o 
   2   1   1     3070.41     3180.84     32.44 o 
   3   1   1      562.81      532.14      7.28 o 
   4   1   1      491.70      487.68      7.46 o 
   5   1   1      682.29      727.62     10.21 o 
   6   1   1       32.46       34.59      3.32 o 
   7   1   1       33.67       38.04      5.86 o 
   8   1   1       63.74       61.82      7.66 o 
   9   1   1        8.30       12.74      7.12 o 
  -7   2   1       24.50       22.79      7.66 o 
  -6   2   1      175.14      156.29      7.64 o 
  -5   2   1       82.56       92.08      6.15 o 
  -4   2   1      343.24      369.91      8.90 o 
  -3   2   1      405.31      397.79      8.74 o 
  -2   2   1        0.00       -0.26      1.63 o 
  -1   2   1      142.72      137.31      3.40 o 
   0   2   1      233.05      153.18      3.41 o 
   1   2   1       26.53       31.20      2.37 o 
   2   2   1       21.89       44.98      2.25 o 
   3   2   1     1714.30     1691.24     18.56 o 
   4   2   1       78.03       71.01      3.12 o 
   5   2   1       58.30       73.49      3.32 o 
   6   2   1       10.21        8.59      2.23 o 
   7   2   1       11.38       13.82      5.04 o 
   8   2   1        0.57       -1.92     10.52 o 
   9   2   1        6.38        0.49      6.07 o 
  -7   3   1        1.86       -7.04      7.04 o 
  -6   3   1       30.27       32.42      7.74 o 
  -5   3   1      518.13      501.41     11.98 o 
  -4   3   1       89.64       79.82      5.10 o 
  -3   3   1      161.35      135.71      5.47 o 
  -2   3   1       30.37       30.32      2.34 o 
  -1   3   1      493.51      430.01      6.76 o 
   0   3   1      173.09      197.44      4.27 o 
   1   3   1       57.28       58.34      4.13 o 
   2   3   1     1634.59     1675.58     19.29 o 
   3   3   1       11.24       14.79      1.95 o 
   4   3   1        6.34        1.03      1.87 o 
   5   3   1       59.93       57.28      4.11 o 
   6   3   1       39.47       42.60      3.25 o 
   7   3   1       55.15       63.40      6.04 o 
   8   3   1        0.16        3.53      7.22 o 
   9   3   1       76.99       79.88      9.10 o 
  -6   4   1       32.26       35.35      8.12 o 
  -5   4   1       77.27       64.99      5.79 o 
  -4   4   1      151.33      145.39      6.99 o 
  -3   4   1        4.70        6.71      2.78 o 
  -2   4   1       33.40       31.91      2.88 o 
  -1   4   1       22.34       23.04      2.30 o 
   0   4   1      404.86      443.04      7.24 o 
   1   4   1      973.67      884.62     11.09 o 
   2   4   1     1094.30     1019.13     13.64 o 
   3   4   1       17.96       20.87      2.14 o 
   4   4   1      133.01      124.40      4.26 o 
   5   4   1      669.67      635.52     12.50 o 
   6   4   1       36.86       32.57      3.71 o 
   7   4   1      516.01      511.06     11.31 o 
   8   4   1        5.90        3.81      2.98 o 
   9   4   1        5.76        2.74      7.54 o 
  -5   5   1        6.67        1.98      4.40 o 
  -4   5   1      494.39      495.56     12.53 o 
  -3   5   1     1231.76     1214.84     19.97 o 
  -2   5   1      486.87      464.53     10.57 o 
  -1   5   1        3.00        3.61      2.06 o 
   0   5   1        7.21        9.31      2.25 o 
   1   5   1       43.92       68.20      3.25 o 
   2   5   1     1370.01     1495.45     19.25 o 
   3   5   1      432.51      422.16      8.53 o 
   4   5   1        2.68        3.48      2.24 o 
   5   5   1       31.10       28.86      3.06 o 
   6   5   1       27.84       20.97      3.18 o 
   7   5   1       97.12      102.24      6.38 o 
   8   5   1       70.96       77.18      5.84 o 
   9   5   1        2.06        0.21      5.50 o 
  -4   6   1       99.61       90.12      6.78 o 
  -3   6   1      117.01      113.23      7.32 o 
  -2   6   1       67.67       65.73      5.32 o 
  -1   6   1       93.68       91.90      4.85 o 
   0   6   1      157.73      137.11      5.22 o 
   1   6   1      951.32      925.57     14.64 o 
   2   6   1        2.11        5.12      2.81 o 
   3   6   1       16.03       16.06      3.22 o 
   4   6   1        5.31        5.02      3.00 o 
   5   6   1       79.76       86.40      5.34 o 
   6   6   1        4.55        4.62      3.51 o 
   7   6   1        9.65       15.26      3.79 o 
   8   6   1        6.50        5.08      4.58 o 
   9   6   1       94.04      108.22      7.21 o 
  -4   7   1       79.81       97.25      8.56 o 
  -3   7   1       17.70       13.29     15.25 o 
  -2   7   1       32.21       29.17      5.36 o 
  -1   7   1      344.73      360.02     11.71 o 
   0   7   1        0.25       -2.37      3.31 o 
   1   7   1       85.11       82.46      5.76 o 
   2   7   1       15.98       15.80      3.80 o 
   3   7   1       46.50       51.72      5.67 o 
   4   7   1        0.49       -3.25      3.25 o 
   5   7   1      173.69      168.38      9.33 o 
   6   7   1       56.43       52.73      4.78 o 
   7   7   1       35.52       44.49      4.67 o 
   8   7   1        5.75        3.65      4.99 o 
   9   7   1       60.72       71.87      6.54 o 
  -3   8   1       53.25       55.73      7.24 o 
  -2   8   1       30.89       30.64      6.08 o 
  -1   8   1      403.34      396.23     13.26 o 
   0   8   1       74.27       77.28      6.52 o 
   1   8   1       62.85       58.91      5.12 o 
   2   8   1        3.22        0.91      3.19 o 
   3   8   1      162.07      147.40      9.50 o 
   4   8   1        0.45       -0.67      3.23 o 
   5   8   1       52.57       50.51      4.68 o 
   6   8   1        0.75        1.00      3.60 o 
   7   8   1      380.20      422.42     23.62 o 
   8   8   1       19.85       30.74      4.74 o 
  -1   9   1        8.39       10.66      5.28 o 
   0   9   1        1.07       -2.44      6.67 o 
   1   9   1       42.49       59.32      9.56 o 
   2   9   1       47.10       41.64      4.93 o 
   3   9   1      242.25      213.13      8.30 o 
   4   9   1       30.30       34.11      4.54 o 
   5   9   1        1.86        9.19      3.84 o 
   6   9   1        0.13        7.09      3.69 o 
   7   9   1      484.63      487.31     18.03 o 
   8   9   1        9.09       14.53      6.74 o 
   1  10   1        3.36        9.16      4.84 o 
   2  10   1        7.40       10.42      4.40 o 
   3  10   1        2.09        6.88      3.91 o 
   4  10   1       13.69       16.91      6.00 o 
   5  10   1      113.80      117.68      8.43 o 
   6  10   1        0.07        9.61      4.96 o 
   7  10   1       31.72       50.68     14.09 o 
  -5 -10   2        0.69       11.10      5.43 o 
  -4 -10   2       27.81       30.21     11.25 o 
  -3 -10   2        4.60        1.83      6.30 o 
  -2 -10   2       21.80       35.05     10.68 o 
  -7  -9   2       17.33       32.45      7.66 o 
  -6  -9   2      160.60      161.72      9.95 o 
  -5  -9   2        6.70        9.54      5.51 o 
  -4  -9   2        0.29        2.43      8.09 o 
  -3  -9   2        2.33        8.15      5.88 o 
  -2  -9   2        1.93        4.93      4.13 o 
  -1  -9   2       36.43       35.24      9.24 o 
   0  -9   2      211.66      218.51     12.58 o 
  -8  -8   2       19.83       25.45      6.95 o 
  -7  -8   2        1.54        4.91      5.81 o 
  -6  -8   2       33.76       41.30     10.01 o 
  -5  -8   2       15.11       11.63      7.41 o 
  -4  -8   2       22.75       20.72      5.37 o 
  -3  -8   2        4.96        9.51      4.47 o 
  -2  -8   2       66.84       59.81      6.08 o 
  -1  -8   2        1.78       -2.40      3.26 o 
   0  -8   2      209.35      193.80      8.17 o 
   1  -8   2       78.79       72.48      8.50 o 
   2  -8   2      116.58      112.86     13.84 o 
  -8  -7   2       12.47       17.85      6.77 o 
  -7  -7   2       23.31       24.61      6.57 o 
  -6  -7   2      112.65      115.46     11.70 o 
  -5  -7   2     1517.60     1474.58     32.51 o 
  -4  -7   2        3.33       -1.17      5.20 o 
  -3  -7   2        0.00        0.65      3.80 o 
  -2  -7   2        9.31        8.73      3.84 o 
  -1  -7   2       52.99       46.67      7.57 o 
   0  -7   2      227.22      225.70      7.97 o 
   1  -7   2        3.19        5.11      5.56 o 
   2  -7   2       67.87       75.48      6.48 o 
   3  -7   2       28.41       21.03     10.60 o 
  -8  -6   2        1.99        7.77      6.37 o 
  -7  -6   2       14.13       17.47      5.84 o 
  -6  -6   2       97.62       98.59      8.09 o 
  -5  -6   2      898.94      913.90     15.10 o 
  -4  -6   2       90.18       86.40      5.14 o 
  -3  -6   2      139.53      126.16      7.66 o 
  -2  -6   2       19.21       10.27      3.78 o 
  -1  -6   2        5.47        3.41      3.36 o 
   0  -6   2       27.67       30.93      3.47 o 
   1  -6   2        4.53        2.40      2.82 o 
   2  -6   2        6.26        6.05      3.38 o 
   3  -6   2      244.91      228.14      8.51 o 
   4  -6   2        9.19        2.17      7.14 o 
  -8  -5   2        2.70        1.21      8.69 o 
  -7  -5   2       22.60       25.84      6.85 o 
  -6  -5   2       11.67       14.26      3.39 o 
  -5  -5   2        1.66        1.33      2.60 o 
  -4  -5   2      115.78      108.15      5.04 o 
  -3  -5   2       14.99        9.69      2.81 o 
  -2  -5   2      161.05      129.19      4.99 o 
  -1  -5   2      154.78      142.16      4.91 o 
   0  -5   2       30.28       33.99      3.03 o 
   1  -5   2      219.42      228.84      6.34 o 
   2  -5   2       34.02       39.08      3.60 o 
   3  -5   2        3.35        2.08      3.58 o 
   4  -5   2       71.41       63.91      8.05 o 
   5  -5   2       56.10       56.13      9.10 o 
  -9  -4   2        2.97        3.17     12.21 o 
  -8  -4   2       12.68       14.48      4.85 o 
  -7  -4   2       47.85       62.56      4.89 o 
  -6  -4   2        1.98       -0.87      2.82 o 
  -5  -4   2      421.93      445.26      9.20 o 
  -4  -4   2       14.10       25.27      2.71 o 
  -3  -4   2     3271.69     3180.92     32.38 o 
  -2  -4   2      205.31      167.08      5.80 o 
  -1  -4   2        0.41       -0.47      1.99 o 
   0  -4   2      367.94      442.22      7.47 o 
   1  -4   2       61.47       47.38      3.01 o 
   2  -4   2        0.41       -1.56      2.02 o 
   3  -4   2        0.07       -2.55      2.55 o 
   4  -4   2       90.83       90.83      5.37 o 
   5  -4   2        1.42       -5.43      5.43 o 
   6  -4   2      705.53      692.89     39.72 o 
  -9  -3   2        3.88        1.96      5.97 o 
  -8  -3   2       56.82       63.21      6.07 o 
  -7  -3   2        0.01       -3.55      3.73 o 
  -6  -3   2      254.64      246.92      7.38 o 
  -5  -3   2       63.72       62.11      4.84 o 
  -4  -3   2      486.30      523.98      9.04 o 
  -3  -3   2      491.30      504.58      8.33 o 
  -2  -3   2       39.92       26.05      3.04 o 
  -1  -3   2        3.74        2.98      2.31 o 
   0  -3   2     1620.51     1677.08     18.05 o 
   1  -3   2     2296.00     2269.65     35.97 o 
   2  -3   2       77.29       71.74      3.22 o 
   3  -3   2       50.77       52.42      3.29 o 
   4  -3   2       13.06       15.60      3.01 o 
   5  -3   2        0.87       -2.66      5.19 o 
   6  -3   2      204.13      209.17     12.08 o 
   7  -3   2       11.33       -0.90      7.43 o 
  -9  -2   2      423.60      460.08     51.95 o 
  -8  -2   2       48.47       66.66      7.68 o 
  -7  -2   2       13.30       12.55      4.19 o 
  -6  -2   2        0.76       -0.23      2.74 o 
  -5  -2   2      856.89      880.05     12.84 o 
  -4  -2   2      345.05      375.66      7.36 o 
  -3  -2   2     2330.59     2313.51     24.49 o 
  -2  -2   2     1089.18     1085.12     12.78 o 
  -1  -2   2    15326.18    15588.42    145.96 o 
   0  -2   2       20.34       11.83      2.62 o 
   1  -2   2       36.72       37.07      2.12 o 
   2  -2   2       12.74        9.36      1.58 o 
   3  -2   2      359.56      360.93      6.38 o 
   4  -2   2       98.58       91.27      3.96 o 
   5  -2   2       70.51       73.85      7.23 o 
   6  -2   2        0.22       -2.52      6.31 o 
   7  -2   2        7.40        3.68      6.39 o 
  -9  -1   2      121.26      108.82     10.16 o 
  -8  -1   2       22.27       12.94      6.57 o 
  -7  -1   2      142.60      144.97      7.29 o 
  -6  -1   2       39.72       40.06      4.72 o 
  -5  -1   2       48.35       42.84      3.30 o 
  -4  -1   2       99.22       95.98      3.94 o 
  -3  -1   2      317.55      280.24      5.44 o 
  -2  -1   2       23.90       25.81      2.80 o 
  -1  -1   2     1789.07     1868.19     23.98 o 
   0  -1   2      228.05      213.60      6.22 o 
   1  -1   2      293.48      300.20      7.78 o 
   2  -1   2      359.17      375.51      5.44 o 
   3  -1   2      685.60      756.07      9.61 o 
   4  -1   2       36.61       35.45      2.50 o 
   5  -1   2       27.32       32.14      5.40 o 
   6  -1   2       53.78       55.92      7.12 o 
   7  -1   2       49.42       38.63      7.42 o 
   8  -1   2       12.49        1.57      9.77 o 
  -8   0   2        8.42        1.22      6.41 o 
  -7   0   2       54.94       56.44      5.87 o 
  -6   0   2        1.33       -1.14      3.54 o 
  -5   0   2       39.70       44.37      4.14 o 
  -4   0   2        2.29        2.40      1.39 o 
  -3   0   2        5.49        4.84      1.64 o 
  -2   0   2      371.96      352.71      5.48 o 
  -1   0   2     1403.21     1538.29     17.91 o 
   0   0   2     1064.72     1082.89     13.60 o 
   1   0   2     8816.12     8845.84    102.06 o 
   2   0   2     6741.57     6991.60     65.21 o 
   3   0   2      336.72      320.43      5.06 o 
   4   0   2        5.46        1.39      1.53 o 
   5   0   2       36.95       35.61      2.67 o 
   6   0   2      261.74      290.08     11.69 o 
   7   0   2        0.08       -3.83      5.20 o 
   8   0   2       15.03        9.35      6.23 o 
  -8   1   2       13.39       11.24      6.95 o 
  -7   1   2        8.68        1.74      5.58 o 
  -6   1   2       67.84       67.28      5.70 o 
  -5   1   2       26.01       34.78      4.11 o 
  -4   1   2      495.69      540.93     10.55 o 
  -3   1   2       47.59       52.06      1.84 o 
  -2   1   2      593.57      624.31      9.78 o 
  -1   1   2      520.99      508.61      8.66 o 
   0   1   2     1220.25     1221.20     12.12 o 
   1   1   2       16.32       16.88      1.10 o 
   2   1   2    11714.34    12224.31    116.37 o 
   3   1   2      248.18      253.73      4.55 o 
   4   1   2      354.43      367.01      6.25 o 
   5   1   2       25.60       30.53      2.85 o 
   6   1   2      341.06      357.14      8.49 o 
   7   1   2       14.67       12.89      6.98 o 
   8   1   2       38.00       36.10      6.73 o 
   9   1   2        0.01        6.18     13.91 o 
  -7   2   2        2.88       12.75     10.02 o 
  -6   2   2      132.53      139.66      7.62 o 
  -5   2   2       52.81       50.96      5.01 o 
  -4   2   2      310.29      315.20      8.55 o 
  -3   2   2      873.84      943.45     18.79 o 
  -2   2   2      422.85      393.05      7.63 o 
  -1   2   2        5.02        4.05      1.84 o 
   0   2   2      295.14      286.99      5.48 o 
   1   2   2     1426.08     1633.59     18.93 o 
   2   2   2     2159.21     2329.87     26.77 o 
   3   2   2       28.25       26.73      1.85 o 
   4   2   2       37.16       42.35      2.51 o 
   5   2   2       49.49       47.32      2.88 o 
   6   2   2       46.32       45.33      3.62 o 
   7   2   2       17.01       20.06      3.35 o 
   8   2   2        1.21        7.34      5.44 o 
   9   2   2       64.14       63.04      8.94 o 
  -7   3   2       52.08       52.77     10.60 o 
  -6   3   2       32.40       31.09      5.21 o 
  -5   3   2      262.95      262.26      8.99 o 
  -4   3   2        9.91        8.13      3.31 o 
  -3   3   2        6.32        4.47      2.58 o 
  -2   3   2        1.51        4.55      1.64 o 
  -1   3   2      950.68      998.65     11.96 o 
   0   3   2        5.61        5.18      1.74 o 
   1   3   2      242.22      194.72      4.02 o 
   2   3   2      422.28      395.85      5.98 o 
   3   3   2      257.86      245.28      5.32 o 
   4   3   2       23.51       22.38      2.04 o 
   5   3   2       36.64       35.25      2.50 o 
   6   3   2       12.62        7.14      2.40 o 
   7   3   2        0.21       -0.46      3.38 o 
   8   3   2       28.73       31.51      6.13 o 
   9   3   2        6.72        0.00      5.50 o 
  -6   4   2        4.50        3.89      7.83 o 
  -5   4   2        0.08       -3.72      3.72 o 
  -4   4   2      614.35      577.00     17.17 o 
  -3   4   2       35.32       38.70      4.06 o 
  -2   4   2      177.25      175.39      6.30 o 
  -1   4   2      274.69      287.29      5.99 o 
   0   4   2     1290.37     1318.65     17.38 o 
   1   4   2      137.14      149.75      4.61 o 
   2   4   2       60.75       56.01      3.60 o 
   3   4   2      289.28      311.96      6.61 o 
   4   4   2        1.85       -0.92      1.77 o 
   5   4   2      135.35      145.53      5.33 o 
   6   4   2       32.95       35.88      3.99 o 
   7   4   2      215.38      202.59      7.14 o 
   8   4   2      104.99       98.71      5.82 o 
   9   4   2       23.51       31.14     15.43 o 
  -5   5   2        1.91       -4.08      7.37 o 
  -4   5   2       30.00       32.19      5.37 o 
  -3   5   2      568.44      595.52     13.21 o 
  -2   5   2      654.92      633.70     15.43 o 
  -1   5   2       12.95        9.93      2.39 o 
   0   5   2      290.17      278.16      6.19 o 
   1   5   2       28.72       16.76      2.15 o 
   2   5   2      247.68      281.98      6.80 o 
   3   5   2      233.34      240.89      6.28 o 
   4   5   2      863.59      852.43     11.74 o 
   5   5   2      140.82      124.71      4.89 o 
   6   5   2       63.19       66.17      6.51 o 
   7   5   2        2.87        4.08      2.93 o 
   8   5   2      139.86      131.41      7.15 o 
   9   5   2       12.37       23.59      6.92 o 
  -4   6   2        0.38       -4.46      4.46 o 
  -3   6   2       44.11       41.03      5.15 o 
  -2   6   2     3514.35     3527.13     44.87 o 
  -1   6   2       22.26       23.83      3.73 o 
   0   6   2      170.40      161.34      7.39 o 
   1   6   2      306.60      281.21      7.68 o 
   2   6   2       36.61       28.20      4.08 o 
   3   6   2      111.40       98.24      4.89 o 
   4   6   2       74.19       65.25      4.35 o 
   5   6   2        2.87        2.75      3.06 o 
   6   6   2        5.06        2.25      3.21 o 
   7   6   2       17.48       25.72      4.38 o 
   8   6   2      297.18      320.81     10.79 o 
   9   6   2        9.31       15.54      4.24 o 
  -4   7   2        3.01       -2.32      4.79 o 
  -3   7   2       97.63       95.27      7.80 o 
  -2   7   2      124.77      123.56      8.05 o 
  -1   7   2      136.30      150.42      8.44 o 
   0   7   2        0.06        0.94      3.19 o 
   1   7   2        0.01        1.91      2.95 o 
   2   7   2      314.22      292.33      8.21 o 
   3   7   2       25.56       17.82      3.60 o 
   4   7   2       18.57       16.72      3.81 o 
   5   7   2       27.85       23.31      4.00 o 
   6   7   2      190.44      185.05      7.29 o 
   7   7   2       88.25       96.24      5.89 o 
   8   7   2       52.40       54.33      8.36 o 
   9   7   2       59.54       65.93      6.16 o 
  -3   8   2        0.71       -2.21      4.85 o 
  -2   8   2       36.84       49.68      6.89 o 
  -1   8   2       67.62       79.92     16.39 o 
   0   8   2      107.39      111.83      7.48 o 
   1   8   2        1.10        4.65      4.10 o 
   2   8   2       19.40       11.44      3.64 o 
   3   8   2      113.72      104.93      5.97 o 
   4   8   2       56.62       60.99      6.20 o 
   5   8   2       23.91       27.98      4.12 o 
   6   8   2       45.15       38.68      4.52 o 
   7   8   2       20.89       29.08      8.59 o 
   8   8   2       10.95       17.58      5.92 o 
   9   8   2       86.51      105.62      9.97 o 
  -1   9   2       51.61       64.86      7.39 o 
   0   9   2       37.11       42.53      6.12 o 
   1   9   2        2.91       13.85      4.76 o 
   2   9   2       56.67       61.88      5.63 o 
   3   9   2      207.78      196.93      7.83 o 
   4   9   2      243.12      224.75      8.17 o 
   5   9   2        0.26        4.87      3.58 o 
   6   9   2       10.11       12.83      3.88 o 
   7   9   2        6.39       18.92      5.55 o 
   8   9   2       34.17       39.57      7.33 o 
   1  10   2        2.22        6.30      4.89 o 
   2  10   2        0.09        3.98      8.25 o 
   3  10   2        0.03        4.10      3.95 o 
   4  10   2      164.19      152.47      7.62 o 
   5  10   2        0.94        8.36      5.51 o 
   6  10   2        0.76        6.75      3.77 o 
   7  10   2       19.09       28.76      5.65 o 
  -6  -9   3       80.65       86.37      8.59 o 
  -5  -9   3        5.56        6.82      6.27 o 
  -4  -9   3       38.80       34.99      6.06 o 
  -3  -9   3        1.11        2.99      7.77 o 
  -2  -9   3       18.31       21.08      4.90 o 
  -1  -9   3        3.12        4.09      6.75 o 
   0  -9   3        0.49        9.42      4.93 o 
  -8  -8   3        9.86       15.18      6.48 o 
  -7  -8   3        4.72       14.39     11.56 o 
  -6  -8   3        0.48        3.28      5.74 o 
  -5  -8   3        0.05       -2.71      6.22 o 
  -4  -8   3       30.02       34.91      6.20 o 
  -3  -8   3       38.89       52.13     14.49 o 
  -2  -8   3       28.96       30.92      5.39 o 
  -1  -8   3        6.87       10.10     13.11 o 
   0  -8   3       50.43       44.77      7.57 o 
   1  -8   3        2.04        3.49      7.66 o 
   2  -8   3        0.24        1.62      7.91 o 
  -8  -7   3       11.17        4.79      6.52 o 
  -7  -7   3      127.72      137.57     10.06 o 
  -6  -7   3      112.25      115.06      8.84 o 
  -5  -7   3     1010.11      979.11     41.39 o 
  -4  -7   3       12.65       17.10      5.28 o 
  -3  -7   3      245.12      228.25     13.72 o 
  -2  -7   3       19.95       18.56      5.01 o 
  -1  -7   3       24.25       27.03      4.14 o 
   0  -7   3      122.84      109.63      5.95 o 
   1  -7   3       58.91       62.62      5.31 o 
   2  -7   3       56.60       59.50      7.02 o 
   3  -7   3        4.69        8.85      9.65 o 
  -9  -6   3      120.92      116.59     12.98 o 
  -8  -6   3        4.80        4.45     10.12 o 
  -7  -6   3        0.02       -4.51      9.60 o 
  -6  -6   3        4.24       10.57     11.48 o 
  -5  -6   3       54.77       57.30      7.40 o 
  -4  -6   3       63.54       65.25      7.19 o 
  -3  -6   3        3.00       11.91      5.69 o 
  -2  -6   3       30.84       31.82      4.42 o 
  -1  -6   3        7.87        7.78      3.71 o 
   0  -6   3       67.61       70.49      4.55 o 
   1  -6   3       11.01        5.54      2.94 o 
   2  -6   3        6.63        5.03      3.24 o 
   3  -6   3       20.68       17.02      6.76 o 
  -9  -5   3       28.48       15.56     13.09 o 
  -8  -5   3        6.81        6.13      7.37 o 
  -7  -5   3      154.77      145.59      9.94 o 
  -6  -5   3      155.01      158.33     11.59 o 
  -5  -5   3       13.18       10.63      4.88 o 
  -4  -5   3      295.76      288.29      8.13 o 
  -3  -5   3      534.47      480.98      8.98 o 
  -2  -5   3       17.45       22.75      3.65 o 
  -1  -5   3        0.15       -0.57      2.45 o 
   0  -5   3      132.37      114.81      4.98 o 
   1  -5   3        2.31        1.26      2.55 o 
   2  -5   3        0.67        1.47      2.77 o 
   3  -5   3       29.93       30.03      3.85 o 
   4  -5   3        0.86       -0.73      6.11 o 
   5  -5   3       78.99       78.64      9.89 o 
  -9  -4   3       69.33      221.29     21.41 o 
  -8  -4   3        1.72       26.77     20.15 o 
  -7  -4   3       39.03       41.75      6.25 o 
  -6  -4   3      289.02      307.61     10.81 o 
  -5  -4   3       30.32       32.00      3.36 o 
  -4  -4   3      157.33      161.86      5.39 o 
  -3  -4   3     3340.36     3187.21    108.42 o 
  -2  -4   3     1012.61     1010.73     12.98 o 
  -1  -4   3       77.41       77.66      4.04 o 
   0  -4   3        1.03        2.16      2.15 o 
   1  -4   3      178.23      195.84      5.35 o 
   2  -4   3        0.20       -1.99      1.99 o 
   3  -4   3       44.35       39.54      3.38 o 
   4  -4   3        0.36       -1.19      4.70 o 
   5  -4   3      100.49       94.56      9.39 o 
   6  -4   3      586.97      600.31     37.32 o 
  -9  -3   3       66.52       95.67     19.61 o 
  -8  -3   3       68.60       83.24     12.33 o 
  -7  -3   3       50.32       57.25      5.22 o 
  -6  -3   3       38.56       49.87      6.64 o 
  -5  -3   3       10.94        7.13      2.50 o 
  -4  -3   3      918.85      914.30     12.89 o 
  -3  -3   3      277.62      283.83      6.03 o 
  -2  -3   3      772.11      722.88      9.56 o 
  -1  -3   3      716.92      704.59      9.39 o 
   0  -3   3      869.20      912.53     11.31 o 
   1  -3   3       63.54       61.42      3.09 o 
   2  -3   3       76.11       76.50      3.87 o 
   3  -3   3       45.07       38.36      2.97 o 
   4  -3   3       29.91       32.33      7.09 o 
   5  -3   3      147.78      142.77     10.18 o 
   6  -3   3      271.30      291.85     17.99 o 
   7  -3   3       17.47       17.78      7.43 o 
  -9  -2   3      518.01      532.55     52.52 o 
  -8  -2   3        0.06       -4.40      4.40 o 
  -7  -2   3       48.31       60.98      5.50 o 
  -6  -2   3        8.45        6.95      3.02 o 
  -5  -2   3        2.40       -1.28      2.46 o 
  -4  -2   3      143.50      156.15      4.62 o 
  -3  -2   3     1658.68     1734.41     20.70 o 
  -2  -2   3        8.83       14.95      1.70 o 
  -1  -2   3     4989.61     5133.28     58.27 o 
   0  -2   3      870.16      857.38     10.15 o 
   1  -2   3       54.72       57.01      2.71 o 
   2  -2   3      289.93      342.67      5.81 o 
   3  -2   3      562.42      563.07      8.50 o 
   4  -2   3      173.97      167.20      4.92 o 
   5  -2   3      116.52      102.32      7.98 o 
   6  -2   3       52.88       56.11     15.36 o 
   7  -2   3       48.16       41.31      7.80 o 
  -8  -1   3       48.92       50.15      9.61 o 
  -7  -1   3       22.04       26.80      4.76 o 
  -6  -1   3        1.54        0.49      3.46 o 
  -5  -1   3      185.84      187.75      5.72 o 
  -4  -1   3      164.72      157.31      4.72 o 
  -3  -1   3       36.02       25.40      2.16 o 
  -2  -1   3      150.33      139.74      3.32 o 
  -1  -1   3       10.90       12.50      3.08 o 
   0  -1   3      700.83      676.47      8.88 o 
   1  -1   3      559.15      555.76      6.90 o 
   2  -1   3      817.61      799.96      9.48 o 
   3  -1   3      442.05      456.46      6.77 o 
   4  -1   3        0.32        0.48      1.62 o 
   5  -1   3       60.72       66.37      4.84 o 
   6  -1   3       84.86       91.60      7.87 o 
   7  -1   3      144.20      134.83     10.19 o 
   8  -1   3        0.02       -0.09      8.28 o 
  -8   0   3        7.66        4.17      6.95 o 
  -7   0   3      184.02      185.87      8.29 o 
  -6   0   3        4.64        0.37      3.68 o 
  -5   0   3        0.48       -2.60      2.92 o 
  -4   0   3      166.84      158.67      5.63 o 
  -3   0   3        6.11       12.69      2.01 o 
  -2   0   3      336.20      327.91      6.09 o 
  -1   0   3      177.31      171.92      3.64 o 
   0   0   3       93.74      122.13      3.20 o 
   1   0   3      359.38      396.06     10.22 o 
   2   0   3      139.39      137.76      2.68 o 
   3   0   3      231.92      258.55      6.70 o 
   4   0   3      201.48      222.42      6.22 o 
   5   0   3      106.68      103.62      5.01 o 
   6   0   3        4.43       19.58      5.26 o 
   7   0   3      427.73      395.23     24.60 o 
   8   0   3        6.78        2.49      8.95 o 
  -8   1   3       26.71       29.58     13.46 o 
  -7   1   3        1.36       -2.94      5.12 o 
  -6   1   3      154.67      146.66      7.51 o 
  -5   1   3      192.15      182.02      7.29 o 
  -4   1   3        0.66       -0.47      2.58 o 
  -3   1   3       37.90       26.64      3.02 o 
  -2   1   3       48.59       65.12      2.69 o 
  -1   1   3      982.04      947.19     10.53 o 
   0   1   3     2185.25     2197.98     21.37 o 
   1   1   3        0.53       -1.19      1.19 o 
   2   1   3    12333.62    12895.14    181.86 o 
   3   1   3      152.32      144.55      4.50 o 
   4   1   3       89.27       99.69      3.33 o 
   5   1   3       31.35       35.73      4.75 o 
   6   1   3        2.97        5.61      2.71 o 
   7   1   3       43.00       53.73      7.59 o 
   8   1   3      328.32      308.67     13.61 o 
   9   1   3       53.33       60.92     16.55 o 
  -7   2   3      133.04      124.96     10.40 o 
  -6   2   3       88.60       81.95      6.52 o 
  -5   2   3       37.56       38.20      4.86 o 
  -4   2   3       14.96       16.06      3.53 o 
  -3   2   3      669.88      719.85     12.47 o 
  -2   2   3       77.48       85.98      4.10 o 
  -1   2   3      126.91      133.70      3.00 o 
   0   2   3       74.73       66.76      3.93 o 
   1   2   3      322.07      293.69      4.91 o 
   2   2   3     7522.86     7529.39     70.50 o 
   3   2   3       21.92       16.81      1.97 o 
   4   2   3       34.53       32.71      2.01 o 
   5   2   3        4.00        6.18      1.96 o 
   6   2   3      149.58      151.32      6.12 o 
   7   2   3        2.07       -2.51      2.80 o 
   8   2   3        9.94       -0.28      5.37 o 
   9   2   3       16.38       23.43     15.10 o 
  -7   3   3      279.58      304.50     15.48 o 
  -6   3   3       10.72       11.64      4.96 o 
  -5   3   3       25.26       24.78      4.59 o 
  -4   3   3      807.35      826.60     15.56 o 
  -3   3   3        0.63       -1.39      2.56 o 
  -2   3   3      213.72      234.03      6.66 o 
  -1   3   3        5.80        9.08      1.23 o 
   0   3   3     1070.71     1077.25     13.00 o 
   1   3   3       73.07       81.41      2.80 o 
   2   3   3       30.21       28.75      1.71 o 
   3   3   3       82.53       77.99      2.64 o 
   4   3   3       39.90       42.38      2.31 o 
   5   3   3       16.20       15.47      2.06 o 
   6   3   3       49.99       48.59      3.81 o 
   7   3   3        0.06        0.20      2.73 o 
   8   3   3       96.12      102.48     18.59 o 
   9   3   3       18.23        9.46      6.09 o 
  -6   4   3       10.53       10.17      6.51 o 
  -5   4   3        6.62        6.54      4.17 o 
  -4   4   3      716.88      708.31     14.91 o 
  -3   4   3       96.07       92.06      5.37 o 
  -2   4   3        2.19        0.88      2.66 o 
  -1   4   3        0.02        0.24      1.90 o 
   0   4   3      807.00      840.43     19.53 o 
   1   4   3      372.84      335.53      7.09 o 
   2   4   3        7.41        8.70      2.09 o 
   3   4   3       28.69       26.08      2.07 o 
   4   4   3       75.62       69.02      3.04 o 
   5   4   3       47.96       48.71      2.87 o 
   6   4   3       90.71       80.06      4.02 o 
   7   4   3      240.98      245.27      7.95 o 
   8   4   3       67.34       78.06      5.52 o 
   9   4   3       14.43       26.66     14.37 o 
  -5   5   3       64.92       82.48      8.21 o 
  -4   5   3      129.45      119.62      7.19 o 
  -3   5   3       88.98       83.02      5.85 o 
  -2   5   3     1287.07     1258.99     21.91 o 
  -1   5   3       10.24        7.51      2.47 o 
   0   5   3      118.13      129.74      4.78 o 
   1   5   3       15.26       16.53      2.21 o 
   2   5   3      207.17      192.48      5.66 o 
   3   5   3      510.89      497.09      9.12 o 
   4   5   3       10.16        6.58      2.38 o 
   5   5   3        4.84        2.64      2.35 o 
   6   5   3        0.34       -1.28      2.00 o 
   7   5   3       12.73       10.78      3.28 o 
   8   5   3        0.13        2.16      5.11 o 
   9   5   3       34.91       31.61      4.83 o 
  -4   6   3       92.65       79.28     11.49 o 
  -3   6   3       47.87       51.00      5.51 o 
  -2   6   3       84.56       83.85      5.88 o 
  -1   6   3      108.03      124.55      6.31 o 
   0   6   3      146.72      140.62      7.46 o 
   1   6   3        1.98        3.19      2.63 o 
   2   6   3      575.13      596.78     11.05 o 
   3   6   3        0.06       -2.53      2.53 o 
   4   6   3      669.07      672.57     11.81 o 
   5   6   3       41.83       37.11      4.91 o 
   6   6   3       82.40       77.54      5.53 o 
   7   6   3        2.09        3.26      3.33 o 
   8   6   3      388.09      403.15     12.04 o 
   9   6   3      231.05      253.64     10.35 o 
  -4   7   3        0.08       -2.51      8.99 o 
  -3   7   3       27.66       21.43      5.72 o 
  -2   7   3       39.42       36.59      8.79 o 
  -1   7   3      428.71      428.37     13.13 o 
   0   7   3      177.29      164.57      8.57 o 
   1   7   3        7.56        9.60      3.46 o 
   2   7   3       26.99       32.53      3.90 o 
   3   7   3       19.04       18.88      3.55 o 
   4   7   3       15.20       17.51      3.64 o 
   5   7   3       18.05       11.14      3.54 o 
   6   7   3      201.07      186.34      7.00 o 
   7   7   3        4.99        9.29      3.67 o 
   8   7   3       76.55       85.06      6.37 o 
   9   7   3        2.72        5.52      5.55 o 
  -3   8   3        2.26       -2.03      5.73 o 
  -2   8   3      111.34      114.88      8.45 o 
  -1   8   3        5.58        3.04      4.48 o 
   0   8   3        5.34        6.07      4.29 o 
   1   8   3       55.61       61.54      5.26 o 
   2   8   3      136.80      126.20      6.55 o 
   3   8   3        7.56        4.56      3.39 o 
   4   8   3        2.38        1.28      4.17 o 
   5   8   3       11.90       12.38      5.35 o 
   6   8   3       49.32       49.29      4.48 o 
   7   8   3      107.35      135.35      6.68 o 
   8   8   3       53.22       66.38      6.16 o 
   9   8   3       61.15       73.73      8.51 o 
  -1   9   3        0.08        2.34      4.92 o 
   0   9   3       52.82       64.55      7.07 o 
   1   9   3        9.68       17.52      5.04 o 
   2   9   3        3.65        5.60      3.88 o 
   3   9   3       10.55       12.34      3.97 o 
   4   9   3       37.04       50.79      4.75 o 
   5   9   3       96.61       98.85      6.09 o 
   6   9   3        0.45       12.24      3.80 o 
   7   9   3        5.65       15.22      4.26 o 
   8   9   3       32.89       43.75      8.93 o 
   0  10   3      139.10      176.85     10.65 o 
   1  10   3        0.03        7.74      9.21 o 
   2  10   3        0.26        6.45      4.64 o 
   3  10   3        4.56       12.14      5.83 o 
   4  10   3        0.86        0.43      3.67 o 
   5  10   3       41.80       50.69      5.27 o 
   6  10   3       11.67        9.19      3.94 o 
   7  10   3        4.48       15.67      4.03 o 
   4  11   3       25.46       24.25      4.86 o 
   5  11   3      102.05      121.99      7.37 o 
  -6  -9   4        0.99        2.16      5.38 o 
  -5  -9   4       10.94       11.51      6.90 o 
  -4  -9   4        0.58        5.85      5.00 o 
  -3  -9   4        2.37       12.54      9.42 o 
  -2  -9   4        3.92        7.82      6.08 o 
  -1  -9   4       18.56       23.26      7.45 o 
  -7  -8   4       14.23       18.78      7.04 o 
  -6  -8   4       35.89       27.32      7.21 o 
  -5  -8   4       25.04       33.89      8.90 o 
  -4  -8   4        0.01        7.99     12.02 o 
  -3  -8   4       56.67       61.91      6.64 o 
  -2  -8   4        9.95       16.21      8.15 o 
  -1  -8   4        8.57        3.65      4.36 o 
   0  -8   4        0.60       -1.75      3.97 o 
   1  -8   4        2.53        4.66      4.56 o 
  -8  -7   4       65.59       65.18      9.59 o 
  -7  -7   4        0.42        0.17      6.11 o 
  -6  -7   4       52.46       63.26      9.22 o 
  -5  -7   4       12.20       22.65      7.62 o 
  -4  -7   4      104.30      103.94      8.58 o 
  -3  -7   4       75.27       76.93     10.55 o 
  -2  -7   4      129.62      128.65      8.15 o 
  -1  -7   4       11.23       15.85      4.47 o 
   0  -7   4       78.48       69.48      8.49 o 
   1  -7   4       66.23       65.96      5.44 o 
   2  -7   4       63.61       60.91     11.16 o 
   3  -7   4        1.53       -8.95      8.95 o 
  -8  -6   4       16.10        6.17      6.61 o 
  -7  -6   4        8.92       -0.11      5.89 o 
  -6  -6   4       70.58       62.45      7.44 o 
  -5  -6   4      366.50      333.82     12.36 o 
  -4  -6   4     1837.72     1704.66     30.82 o 
  -3  -6   4      815.44      754.68     20.43 o 
  -2  -6   4        1.49        0.19      4.85 o 
  -1  -6   4       86.68       81.96      5.88 o 
   0  -6   4       21.51       22.47      3.51 o 
   1  -6   4       39.35       37.13      3.83 o 
   2  -6   4       24.47       26.45      3.92 o 
   3  -6   4       14.58       21.21      7.11 o 
  -9  -5   4       55.69       52.05     15.83 o 
  -8  -5   4       96.68       84.73     16.26 o 
  -7  -5   4       74.77       72.90      7.72 o 
  -6  -5   4        6.70       -5.85      6.32 o 
  -5  -5   4       32.67       37.77      6.03 o 
  -4  -5   4      301.65      303.85     10.28 o 
  -3  -5   4      316.52      285.98      9.76 o 
  -2  -5   4       52.02       54.50      4.06 o 
  -1  -5   4        9.43        5.65      4.00 o 
   0  -5   4      648.63      640.69     10.50 o 
   1  -5   4       48.72       56.90      4.44 o 
   2  -5   4        2.13        3.44      2.61 o 
   3  -5   4        6.47        7.86      5.55 o 
   4  -5   4        1.10       -5.97      5.97 o 
   5  -5   4        0.58       -0.73      9.87 o 
  -9  -4   4        0.81       18.22     22.42 o 
  -8  -4   4        0.16        1.22      7.74 o 
  -7  -4   4        0.51        4.04      5.26 o 
  -6  -4   4        5.29        5.48      5.28 o 
  -5  -4   4       10.95       14.82      5.40 o 
  -4  -4   4      151.08      149.81      8.90 o 
  -3  -4   4      331.08      351.92      6.81 o 
  -2  -4   4     2448.09     2439.65     26.06 o 
  -1  -4   4       85.70       89.61      4.31 o 
   0  -4   4       21.02       27.25      2.88 o 
   1  -4   4       37.26       36.42      3.06 o 
   2  -4   4       37.10       32.50      4.55 o 
   3  -4   4        0.77        0.76      2.33 o 
   4  -4   4      282.45      267.51     21.14 o 
   5  -4   4       16.64       13.24      6.32 o 
   6  -4   4       74.79       72.01     10.46 o 
  -9  -3   4       21.95      140.99     20.23 o 
  -8  -3   4       10.24       27.42     17.05 o 
  -7  -3   4        0.55        8.31      6.92 o 
  -6  -3   4       11.09       18.72      5.23 o 
  -5  -3   4      262.16      260.36      9.62 o 
  -4  -3   4       79.34       76.97      6.43 o 
  -3  -3   4       97.52       99.86      3.75 o 
  -2  -3   4      664.97      724.10     21.80 o 
  -1  -3   4       43.76       38.99      2.77 o 
   0  -3   4        1.22        1.05      2.03 o 
   1  -3   4       34.62       23.02      2.35 o 
   2  -3   4     3089.17     3194.73     32.92 o 
   3  -3   4        2.99        2.31      2.06 o 
   4  -3   4       29.39       24.78      4.52 o 
   5  -3   4       48.94       46.08      7.06 o 
   6  -3   4      282.46      284.06     14.00 o 
  -9  -2   4        1.07       24.57     14.78 o 
  -8  -2   4        6.77        8.78      7.73 o 
  -7  -2   4      244.23      275.22      9.54 o 
  -6  -2   4        2.80        3.56      4.74 o 
  -5  -2   4        3.03        0.68      2.50 o 
  -4  -2   4       15.06       23.13      2.57 o 
  -3  -2   4      592.25      652.19      9.79 o 
  -2  -2   4     1589.29     1628.34     18.19 o 
  -1  -2   4        0.18        3.83      1.81 o 
   0  -2   4       95.41       81.82      3.08 o 
   1  -2   4      139.50      147.38      3.89 o 
   2  -2   4      333.17      338.09      5.92 o 
   3  -2   4      101.55      107.15      3.66 o 
   4  -2   4       44.14       45.35      4.89 o 
   5  -2   4      135.50      131.02      8.70 o 
   6  -2   4      107.47       94.43      9.08 o 
   7  -2   4        0.92       -1.15      6.63 o 
  -8  -1   4      132.19      130.62      8.23 o 
  -7  -1   4      978.42      993.77     28.81 o 
  -6  -1   4        7.69        3.32      3.73 o 
  -5  -1   4        4.88        7.21      2.71 o 
  -4  -1   4        1.23        0.86      2.10 o 
  -3  -1   4        0.53       -0.77      1.68 o 
  -2  -1   4      641.30      650.99      9.46 o 
  -1  -1   4      729.27      728.22     16.14 o 
   0  -1   4        0.88        4.09      1.44 o 
   1  -1   4       33.64       26.79      2.28 o 
   2  -1   4      350.35      344.33      5.55 o 
   3  -1   4      252.87      261.71      4.88 o 
   4  -1   4      192.29      196.19      6.65 o 
   5  -1   4       56.07       50.95      4.57 o 
   6  -1   4       11.10        9.72      5.15 o 
   7  -1   4        2.58       -3.40     12.64 o 
   8  -1   4        0.04       -0.09     10.48 o 
  -8   0   4        1.03       -4.40      5.01 o 
  -7   0   4      358.84      362.78     11.37 o 
  -6   0   4      142.04      145.21      7.32 o 
  -5   0   4       30.21       32.38      4.07 o 
  -4   0   4       27.40       37.37      2.88 o 
  -3   0   4      199.18      185.31      9.48 o 
  -2   0   4      135.42      130.09      3.67 o 
  -1   0   4      176.78      160.79      3.84 o 
   0   0   4      203.32      207.83      4.13 o 
   1   0   4      532.96      563.32      7.48 o 
   2   0   4     2008.56     1973.59     19.86 o 
   3   0   4       67.23       63.12      3.50 o 
   4   0   4        9.61       10.15      2.45 o 
   5   0   4        7.62        8.11      2.83 o 
   6   0   4       59.66       68.31      5.19 o 
   7   0   4      237.49      262.43     15.44 o 
   8   0   4      111.46       97.54     12.70 o 
  -8   1   4        1.43       -1.32      7.06 o 
  -7   1   4       45.72       56.88      6.53 o 
  -6   1   4      785.48      814.24     16.55 o 
  -5   1   4       16.12       14.42      4.05 o 
  -4   1   4       54.37       55.31      4.23 o 
  -3   1   4       61.50       58.73      3.04 o 
  -2   1   4      269.23      274.35      5.12 o 
  -1   1   4     1171.50     1267.13     15.96 o 
   0   1   4      551.18      547.95      7.33 o 
   1   1   4        1.47        2.01      2.40 o 
   2   1   4      416.38      456.63      8.99 o 
   3   1   4      232.34      246.98      6.01 o 
   4   1   4     1034.58     1067.03     16.18 o 
   5   1   4      227.46      228.34      6.97 o 
   6   1   4       27.41       28.07      3.62 o 
   7   1   4       42.89       46.46      6.30 o 
   8   1   4       58.41       61.42      8.03 o 
  -7   2   4       83.01       90.15     10.48 o 
  -6   2   4      142.13      137.32      7.63 o 
  -5   2   4      556.21      528.02     15.95 o 
  -4   2   4       52.67       55.83      4.82 o 
  -3   2   4       31.45       24.76      3.27 o 
  -2   2   4     4048.95     4517.17     65.46 o 
  -1   2   4      206.43      237.23      4.39 o 
   0   2   4        6.39        5.77      1.57 o 
   1   2   4       79.18       66.59      2.65 o 
   2   2   4     3590.12     3676.20     34.96 o 
   3   2   4        6.20        4.61      1.23 o 
   4   2   4     4894.45     4971.28     47.58 o 
   5   2   4      358.69      322.64      7.92 o 
   6   2   4        0.54       -2.52      2.52 o 
   7   2   4       12.69        7.82      4.08 o 
   8   2   4        1.98       -3.90      5.00 o 
   9   2   4       83.88       76.58      9.30 o 
  -7   3   4       12.87        9.91      5.33 o 
  -6   3   4       11.88        4.90      4.75 o 
  -5   3   4      145.66      135.43      8.22 o 
  -4   3   4      476.18      466.66     11.46 o 
  -3   3   4       29.08       32.14      4.08 o 
  -2   3   4      275.20      320.52      8.05 o 
  -1   3   4     2137.37     2252.66     33.41 o 
   0   3   4      645.89      657.92      8.45 o 
   1   3   4       51.42       61.78      4.81 o 
   2   3   4     2033.64     1949.02     19.98 o 
   3   3   4      867.71      835.61      9.97 o 
   4   3   4      499.02      518.44      7.19 o 
   5   3   4       21.12       22.03      2.97 o 
   6   3   4       14.94       11.75      3.06 o 
   7   3   4       27.48       30.04      3.90 o 
   8   3   4       49.49       51.96      5.61 o 
   9   3   4        1.09        2.09      5.46 o 
  -6   4   4       45.24       47.54      6.67 o 
  -5   4   4        9.74        6.11      4.51 o 
  -4   4   4      248.65      241.82      9.25 o 
  -3   4   4      660.50      644.01     13.48 o 
  -2   4   4       61.69       52.30      4.18 o 
  -1   4   4        1.30        1.83      1.22 o 
   0   4   4     2413.27     2576.82     29.18 o 
   1   4   4      476.54      447.39      6.76 o 
   2   4   4       22.07       20.25      1.82 o 
   3   4   4      529.75      542.10      7.84 o 
   4   4   4       24.71       28.33      2.02 o 
   5   4   4      198.75      196.39      4.71 o 
   6   4   4       34.47       39.62      3.73 o 
   7   4   4      416.15      414.65     10.63 o 
   8   4   4       69.94       79.57      6.69 o 
   9   4   4       50.19       69.66     10.37 o 
  -5   5   4        3.36       -2.47      4.39 o 
  -4   5   4        9.72        8.69      4.16 o 
  -3   5   4       25.16       21.28      4.46 o 
  -2   5   4       63.97       53.07      4.70 o 
  -1   5   4       25.91       29.46      3.72 o 
   0   5   4        0.33        2.19      2.30 o 
   1   5   4      432.74      445.86      7.79 o 
   2   5   4       13.20       10.81      2.30 o 
   3   5   4      263.34      255.11      5.73 o 
   4   5   4     1739.10     1704.41     18.91 o 
   5   5   4      401.64      384.23      6.87 o 
   6   5   4       91.35      101.01      5.33 o 
   7   5   4       18.76       25.68      4.12 o 
   8   5   4      236.11      247.78     15.61 o 
   9   5   4      133.87      127.32      8.88 o 
  -4   6   4       31.68       31.97      5.79 o 
  -3   6   4       24.59       27.64      4.96 o 
  -2   6   4      148.65      138.86      7.33 o 
  -1   6   4       76.60       72.84      5.38 o 
   0   6   4      521.32      520.88     10.85 o 
   1   6   4       35.50       37.83      3.76 o 
   2   6   4      532.29      522.27     10.38 o 
   3   6   4       10.09       11.92      3.02 o 
   4   6   4      448.06      453.48      9.41 o 
   5   6   4       32.41       31.73      4.06 o 
   6   6   4       12.97       13.22      2.77 o 
   7   6   4        8.31        9.65      3.40 o 
   8   6   4       68.36       77.89      6.36 o 
   9   6   4       30.80       36.82      5.28 o 
  -4   7   4        8.23       13.58      6.73 o 
  -3   7   4       47.20       59.85      7.06 o 
  -2   7   4      381.03      361.06     12.78 o 
  -1   7   4       23.33       24.21      5.20 o 
   0   7   4     1264.41     1259.71     23.30 o 
   1   7   4       31.03       26.13      3.91 o 
   2   7   4       80.10       77.48      5.22 o 
   3   7   4       19.04       13.32      3.34 o 
   4   7   4      233.44      245.82      7.70 o 
   5   7   4      133.77      121.72      5.85 o 
   6   7   4      133.77      120.38      5.13 o 
   7   7   4        1.51        3.81      3.48 o 
   8   7   4       12.86        9.33      4.04 o 
   9   7   4       62.52       68.33      6.51 o 
  -3   8   4       44.57       49.12     17.26 o 
  -2   8   4        0.64       -4.08      4.64 o 
  -1   8   4       48.35       52.68     12.14 o 
   0   8   4       10.85        9.45      4.52 o 
   1   8   4       20.10       22.74      4.46 o 
   2   8   4       26.06       26.44      4.38 o 
   3   8   4        5.03        0.91      3.39 o 
   4   8   4       12.27       14.19      3.66 o 
   5   8   4        0.74        6.45      3.21 o 
   6   8   4        0.80        6.84      3.43 o 
   7   8   4       23.63       25.31      5.14 o 
   8   8   4        5.07        5.59      4.01 o 
   9   8   4       75.88       75.69      6.88 o 
  -1   9   4        0.06       -1.99      4.54 o 
   0   9   4       21.40       22.07      5.68 o 
   1   9   4       89.67       97.65     11.47 o 
   2   9   4      103.15      104.19      6.88 o 
   3   9   4       22.67       26.93      4.34 o 
   4   9   4        1.38       -0.65      4.52 o 
   5   9   4       77.58       80.62      5.70 o 
   6   9   4        1.28        4.91      4.80 o 
   7   9   4       15.47       28.79      4.49 o 
   8   9   4        4.54        7.13      4.27 o 
   0  10   4       54.35       67.85      8.17 o 
   1  10   4       46.84       58.84      7.26 o 
   2  10   4       11.75       18.12      5.18 o 
   3  10   4       10.87        9.13      4.40 o 
   4  10   4        1.68        1.30      3.43 o 
   5  10   4       46.33       51.09      8.30 o 
   6  10   4      114.11      129.55      6.93 o 
   7  10   4        0.00       11.86      3.98 o 
   3  11   4        9.08       20.33      5.26 o 
   4  11   4       55.95       71.88      6.37 o 
   5  11   4       45.83       53.23      5.61 o 
  -5  -9   5        5.38       15.34      6.47 o 
  -4  -9   5        0.32        3.80      9.26 o 
  -3  -9   5        0.94        9.49      4.85 o 
  -2  -9   5        1.79       11.36      4.75 o 
  -7  -8   5        9.80        2.10      6.76 o 
  -6  -8   5      152.31      126.12     10.35 o 
  -5  -8   5       69.54       76.51     11.74 o 
  -4  -8   5      165.91      150.10      9.66 o 
  -3  -8   5       77.79       97.30      8.01 o 
  -2  -8   5        0.00        6.38      4.72 o 
  -1  -8   5        0.27       -0.72     10.70 o 
   0  -8   5        0.12       11.96      9.35 o 
   1  -8   5        1.07        8.96      4.53 o 
  -7  -7   5        7.42        3.16      6.38 o 
  -6  -7   5       21.18       13.18      6.36 o 
  -5  -7   5       68.96       64.10      8.06 o 
  -4  -7   5       79.51       71.80      7.69 o 
  -3  -7   5       20.25       20.76      8.42 o 
  -2  -7   5        0.01        2.76      4.61 o 
  -1  -7   5       31.50       32.32      5.32 o 
   0  -7   5       27.34       36.33      5.20 o 
   1  -7   5       18.79       24.21      4.91 o 
  -8  -6   5       54.10       46.41      8.58 o 
  -7  -6   5        0.16       -3.89      6.14 o 
  -6  -6   5       38.73       40.63      7.11 o 
  -5  -6   5      168.60      167.86     10.17 o 
  -4  -6   5      304.59      294.19     11.76 o 
  -3  -6   5     1623.11     1595.59     29.55 o 
  -2  -6   5        0.32        1.01      4.63 o 
  -1  -6   5        1.07        0.68      4.83 o 
   0  -6   5       21.92       29.50      4.86 o 
   1  -6   5        8.58        9.31      3.90 o 
   2  -6   5      198.67      186.74     13.27 o 
   3  -6   5       23.41       22.18      7.49 o 
  -8  -5   5        3.94       -4.94     12.45 o 
  -7  -5   5        5.87       -5.82      5.82 o 
  -6  -5   5       42.43       37.90      7.46 o 
  -5  -5   5        0.63       -0.79      5.01 o 
  -4  -5   5        0.86        5.38      5.10 o 
  -3  -5   5      516.87      515.34     13.15 o 
  -2  -5   5       27.45       26.42      4.84 o 
  -1  -5   5       20.07       17.63      4.01 o 
   0  -5   5      216.04      204.05      6.40 o 
   1  -5   5      109.32      117.44      7.53 o 
   2  -5   5       46.35       51.52      5.11 o 
   3  -5   5       13.83       10.53      5.85 o 
   4  -5   5       42.72       36.68      7.92 o 
  -8  -4   5        0.27       -7.22      8.11 o 
  -7  -4   5       13.23       11.04      5.94 o 
  -6  -4   5       48.39       50.69      6.75 o 
  -5  -4   5       91.20       99.66      8.11 o 
  -4  -4   5       46.41       46.68      6.42 o 
  -3  -4   5      107.03      104.09      6.67 o 
  -2  -4   5      465.18      454.61     14.97 o 
  -1  -4   5       15.99       12.75      3.01 o 
   0  -4   5       47.40       54.28      3.63 o 
   1  -4   5       26.85       31.25      3.23 o 
   2  -4   5        0.70       -3.00      3.15 o 
   3  -4   5       31.69       41.28      5.08 o 
   4  -4   5       32.18       27.26      6.08 o 
   5  -4   5        3.73        9.25      6.64 o 
  -8  -3   5       70.60       86.62     11.20 o 
  -7  -3   5       33.96       29.09     19.51 o 
  -6  -3   5        2.89        0.86      4.56 o 
  -5  -3   5       13.18       10.98      5.09 o 
  -4  -3   5      243.12      241.16      9.87 o 
  -3  -3   5       67.12       65.62      6.03 o 
  -2  -3   5       14.43        9.38      2.54 o 
  -1  -3   5       74.53       65.10      3.38 o 
   0  -3   5       14.42       12.19      2.38 o 
   1  -3   5        1.71       -0.25      2.44 o 
   2  -3   5       34.29       42.69      2.98 o 
   3  -3   5       45.90       44.49      4.68 o 
   4  -3   5      137.48      124.87      7.05 o 
   5  -3   5       31.89       22.20      8.04 o 
   6  -3   5       11.80        6.87      6.31 o 
  -8  -2   5       37.07       63.48     18.08 o 
  -7  -2   5       30.25       45.66      8.25 o 
  -6  -2   5       34.91       38.90      7.66 o 
  -5  -2   5       52.11       55.91      4.06 o 
  -4  -2   5      111.21      114.32      4.32 o 
  -3  -2   5       83.52       95.41      4.68 o 
  -2  -2   5      537.84      568.65     13.99 o 
  -1  -2   5      356.22      360.58     10.30 o 
   0  -2   5      156.08      159.06      4.40 o 
   1  -2   5      118.78      101.04      3.54 o 
   2  -2   5       36.63       44.74      2.61 o 
   3  -2   5        6.66        6.79      1.82 o 
   4  -2   5       19.92       23.50      4.04 o 
   5  -2   5       16.47       16.53      5.13 o 
   6  -2   5       48.96       48.79      7.49 o 
   7  -2   5        0.11        3.08      6.59 o 
  -8  -1   5       23.27       31.92     10.84 o 
  -7  -1   5     1450.48     1421.09     43.39 o 
  -6  -1   5       15.41       15.38      4.22 o 
  -5  -1   5        7.90       10.53      3.55 o 
  -4  -1   5       21.19       22.33      2.72 o 
  -3  -1   5       89.57       98.58      3.76 o 
  -2  -1   5        5.48       15.23      1.82 o 
  -1  -1   5      752.65      790.53     14.15 o 
   0  -1   5       86.22       81.27      3.09 o 
   1  -1   5      728.33      708.75      8.76 o 
   2  -1   5        0.08        1.18      1.42 o 
   3  -1   5       14.09       14.19      1.60 o 
   4  -1   5      176.32      178.91      7.79 o 
   5  -1   5      292.90      310.83      9.32 o 
   6  -1   5        1.62       -0.32      4.79 o 
   7  -1   5        5.14       -4.61      6.20 o 
  -8   0   5       21.65       22.28      6.13 o 
  -7   0   5        5.06        3.41      4.73 o 
  -6   0   5       43.55       39.13      5.14 o 
  -5   0   5        1.37       -2.37      3.62 o 
  -4   0   5        0.48       -0.42      2.93 o 
  -3   0   5     1164.74     1167.66     14.28 o 
  -2   0   5      124.70      131.23      3.96 o 
  -1   0   5      322.89      352.96      5.89 o 
   0   0   5        4.00        2.50      1.57 o 
   1   0   5       34.29       25.98      3.04 o 
   2   0   5        2.04        2.10      1.32 o 
   3   0   5       57.20       60.00      3.95 o 
   4   0   5       88.83       84.41      4.59 o 
   5   0   5       36.08       33.46      3.78 o 
   6   0   5        8.59        4.48      3.64 o 
   7   0   5       19.87        7.26      9.15 o 
   8   0   5       11.37       13.73      6.34 o 
  -8   1   5       14.17       22.48      6.70 o 
  -7   1   5        7.37        0.72      4.93 o 
  -6   1   5       11.42       13.37      6.01 o 
  -5   1   5      212.84      220.97      8.20 o 
  -4   1   5       16.21       11.07      3.44 o 
  -3   1   5      400.11      386.74      6.94 o 
  -2   1   5       19.00       18.16      2.32 o 
  -1   1   5       49.70       52.44      2.93 o 
   0   1   5      109.34      101.72      3.56 o 
   1   1   5      402.60      415.97      6.32 o 
   2   1   5     1212.90     1187.41     13.20 o 
   3   1   5      213.41      217.88      5.88 o 
   4   1   5      340.27      375.63      8.56 o 
   5   1   5        0.02       -1.21      2.28 o 
   6   1   5       20.04       22.06      3.73 o 
   7   1   5      126.31      116.04      6.55 o 
   8   1   5        2.21       -4.28      6.19 o 
  -7   2   5        2.95        2.17      5.21 o 
  -6   2   5        1.00       -0.58      4.55 o 
  -5   2   5      671.86      688.15     14.91 o 
  -4   2   5      215.38      207.64      7.74 o 
  -3   2   5        0.18       -1.57      2.65 o 
  -2   2   5       92.48      114.58      4.97 o 
  -1   2   5     3029.92     3246.55     32.06 o 
   0   2   5      873.81      915.17     16.96 o 
   1   2   5      651.79      696.07      8.97 o 
   2   2   5       21.15       23.06      1.81 o 
   3   2   5      689.89      701.74     11.57 o 
   4   2   5     5216.25     5213.80     70.68 o 
   5   2   5      577.00      534.21     11.00 o 
   6   2   5       73.97       70.06      4.75 o 
   7   2   5       37.78       44.17      5.66 o 
   8   2   5       47.64       41.42      6.34 o 
  -7   3   5        7.99        4.15      5.42 o 
  -6   3   5       59.45       67.77     10.80 o 
  -5   3   5      247.38      237.01      9.50 o 
  -4   3   5      213.49      219.07      8.99 o 
  -3   3   5        9.94        9.13      3.45 o 
  -2   3   5      187.38      214.57      7.64 o 
  -1   3   5       63.63       81.56      3.13 o 
   0   3   5      204.85      189.42      4.33 o 
   1   3   5      272.40      255.77      5.02 o 
   2   3   5      256.04      271.52      5.03 o 
   3   3   5      187.71      196.52      4.07 o 
   4   3   5      428.65      444.41      6.44 o 
   5   3   5      205.59      206.74      6.52 o 
   6   3   5       97.54       94.17      5.23 o 
   7   3   5      114.49      106.36      6.04 o 
   8   3   5       28.11       34.33      4.62 o 
   9   3   5       10.03       14.14      6.78 o 
  -6   4   5       15.02       10.98      6.69 o 
  -5   4   5      123.43      103.41      7.65 o 
  -4   4   5        0.86        3.03      4.05 o 
  -3   4   5      110.62      111.46      9.76 o 
  -2   4   5       89.63       90.58      5.43 o 
  -1   4   5        8.16       12.13      1.67 o 
   0   4   5      179.45      176.47      4.32 o 
   1   4   5      272.99      267.32      5.38 o 
   2   4   5       20.90       21.38      2.03 o 
   3   4   5      364.05      396.15      7.13 o 
   4   4   5       14.50       13.27      1.74 o 
   5   4   5      629.73      613.09     15.00 o 
   6   4   5       18.58       18.51      3.17 o 
   7   4   5     1001.99     1020.10     26.36 o 
   8   4   5      110.85      103.60      6.42 o 
   9   4   5       14.97       59.12     15.13 o 
  -5   5   5        9.63        0.06      4.88 o 
  -4   5   5       24.95       24.84      5.18 o 
  -3   5   5      225.66      222.64     16.60 o 
  -2   5   5      176.42      179.28      7.97 o 
  -1   5   5      408.69      400.13     14.49 o 
   0   5   5        1.16       -0.20      2.25 o 
   1   5   5      171.14      173.06      4.58 o 
   2   5   5       27.21       21.07      2.10 o 
   3   5   5       16.29       19.99      1.90 o 
   4   5   5       36.92       34.71      2.85 o 
   5   5   5       41.66       45.84      2.85 o 
   6   5   5        1.50       -2.54      2.54 o 
   7   5   5      247.67      256.20      9.46 o 
   8   5   5        9.07        5.97      3.96 o 
   9   5   5       21.49       21.08      5.21 o 
  -4   6   5        5.45        1.60     10.61 o 
  -3   6   5        1.60        0.60      4.19 o 
  -2   6   5       61.04       69.62      5.83 o 
  -1   6   5      114.32      119.47      6.75 o 
   0   6   5      235.86      253.08      6.41 o 
   1   6   5       37.67       34.78      2.98 o 
   2   6   5       89.10       87.68      4.39 o 
   3   6   5        4.63       -0.37      2.29 o 
   4   6   5       16.02       13.76      2.38 o 
   5   6   5      420.35      423.52      8.33 o 
   6   6   5      285.41      272.99     12.25 o 
   7   6   5       89.28       83.95      6.05 o 
   8   6   5        0.13        2.14      3.85 o 
   9   6   5      484.39      488.33     14.50 o 
  -4   7   5        0.35       -4.95      4.95 o 
  -3   7   5       11.79        5.34      5.17 o 
  -2   7   5       38.33       31.50      5.98 o 
  -1   7   5       71.03       50.70      7.93 o 
   0   7   5     2184.45     2148.92     34.14 o 
   1   7   5      345.80      330.77     18.19 o 
   2   7   5       97.85       94.93      6.29 o 
   3   7   5        0.08        0.47      3.32 o 
   4   7   5       24.06       29.73      3.18 o 
   5   7   5       21.45       25.75      3.19 o 
   6   7   5      101.18      113.00      5.06 o 
   7   7   5        0.03       -1.85      3.17 o 
   8   7   5       92.88       97.81      6.98 o 
   9   7   5       51.29       49.53      5.95 o 
  -3   8   5        0.90       -3.92      6.27 o 
  -2   8   5       44.65       50.66      7.12 o 
  -1   8   5        0.13        0.12      4.55 o 
   0   8   5      112.36      119.72      8.06 o 
   1   8   5        1.87       -1.18      5.12 o 
   2   8   5        1.88       -3.02      3.02 o 
   3   8   5       93.49       91.19      8.13 o 
   4   8   5       71.64       73.25      5.90 o 
   5   8   5      139.33      136.90      5.56 o 
   6   8   5       44.57       46.25      3.89 o 
   7   8   5        0.56        0.03      5.41 o 
   8   8   5       49.47       56.48      6.22 o 
   9   8   5       23.39       21.23      5.18 o 
  -1   9   5        3.48        4.57      5.07 o 
   0   9   5        5.25        5.12      5.01 o 
   1   9   5       40.25       49.90      7.61 o 
   2   9   5       28.09       34.48      4.94 o 
   3   9   5       76.38       81.18      5.96 o 
   4   9   5       47.19       43.14      5.13 o 
   5   9   5        0.36        0.57      3.50 o 
   6   9   5       19.44       24.68      3.40 o 
   7   9   5       21.47       26.87      4.99 o 
   8   9   5        0.14        1.39      4.68 o 
   0  10   5       69.34       68.45      8.21 o 
   1  10   5       45.81       43.17      7.02 o 
   2  10   5       23.06       29.01      5.93 o 
   3  10   5       29.36       33.85      5.07 o 
   4  10   5       58.15       64.97      5.81 o 
   5  10   5        4.62        6.10      3.90 o 
   6  10   5        3.57       16.08      4.30 o 
   7  10   5        0.73        6.47      4.40 o 
   3  11   5       37.45       54.26      6.69 o 
   4  11   5       11.17       16.97      6.85 o 
   5  11   5      269.76      275.14     10.23 o 
  -6  -8   6      165.07      142.11     11.32 o 
  -5  -8   6      208.86      187.16     19.14 o 
  -4  -8   6        0.89        8.95      5.40 o 
  -3  -8   6       28.65       45.62     20.04 o 
  -2  -8   6       59.18       60.90      6.77 o 
  -1  -8   6        2.39        7.73      4.46 o 
   0  -8   6       26.08       36.54      6.19 o 
  -7  -7   6       21.66       19.82      7.10 o 
  -6  -7   6        0.67       -3.71      6.16 o 
  -5  -7   6       99.11      100.21      9.13 o 
  -4  -7   6       86.29       90.30      8.63 o 
  -3  -7   6       82.88       69.80      7.51 o 
  -2  -7   6       21.93       22.16      6.65 o 
  -1  -7   6      227.26      224.43     10.12 o 
   0  -7   6        1.25        5.84      5.49 o 
   1  -7   6        5.64       -1.87     10.59 o 
  -7  -6   6       12.79        2.78      6.53 o 
  -6  -6   6       17.01       20.15      8.78 o 
  -5  -6   6        1.10        1.66      5.42 o 
  -4  -6   6      359.77      319.18     18.70 o 
  -3  -6   6       15.66       26.74      7.61 o 
  -2  -6   6      246.30      221.38     10.45 o 
  -1  -6   6       97.85       89.80      6.55 o 
   0  -6   6       76.17       81.41      5.79 o 
   1  -6   6        0.09        1.39      3.67 o 
   2  -6   6       41.31       35.37      8.56 o 
   3  -6   6      243.22      402.84     25.61 o 
  -8  -5   6       25.81       19.98     14.56 o 
  -7  -5   6      169.68      143.96     11.11 o 
  -6  -5   6        1.09        0.41      6.10 o 
  -5  -5   6       10.49       -0.13      7.65 o 
  -4  -5   6        5.41        1.96      5.15 o 
  -3  -5   6     1385.09     1362.14     28.74 o 
  -2  -5   6       95.05       91.66      6.69 o 
  -1  -5   6      763.29      716.52     17.27 o 
   0  -5   6        0.06       -3.56      3.56 o 
   1  -5   6      135.51      142.16      6.72 o 
   2  -5   6        9.07        4.17      4.34 o 
   3  -5   6        0.24       -4.43      4.43 o 
   4  -5   6      113.75      126.02     13.98 o 
  -8  -4   6        0.00       -3.95      8.65 o 
  -7  -4   6      170.11      172.75     14.44 o 
  -6  -4   6       49.14       46.72      6.97 o 
  -5  -4   6       44.46       45.25      7.01 o 
  -4  -4   6       12.77       18.71      5.85 o 
  -3  -4   6        2.61        2.28      6.39 o 
  -2  -4   6       99.94      102.94      9.08 o 
  -1  -4   6      139.03      111.29      6.90 o 
   0  -4   6        0.39       -0.30      3.42 o 
   1  -4   6        2.41       -2.39      2.67 o 
   2  -4   6       89.06       81.63      4.29 o 
   3  -4   6        0.16       -2.41      3.75 o 
   4  -4   6        3.53       -5.30      5.30 o 
   5  -4   6      126.09      107.56      9.99 o 
  -8  -3   6        2.15        6.47      8.83 o 
  -7  -3   6       45.69       45.72      9.76 o 
  -6  -3   6       46.64       44.94      6.56 o 
  -5  -3   6        1.34       -1.31      4.73 o 
  -4  -3   6       20.83       20.89      5.26 o 
  -3  -3   6       28.86       34.07      5.63 o 
  -2  -3   6      232.29      224.74     10.23 o 
  -1  -3   6      100.86       98.60      5.96 o 
   0  -3   6      125.81      126.99      4.53 o 
   1  -3   6        4.33        3.47      2.40 o 
   2  -3   6        0.10       -2.04      2.04 o 
   3  -3   6        0.15       -3.15      3.41 o 
   4  -3   6       26.10       32.74      4.84 o 
   5  -3   6       95.73       98.04      8.99 o 
   6  -3   6        7.71        2.51      9.99 o 
  -8  -2   6        0.21        5.77      8.36 o 
  -7  -2   6       88.15       90.12     18.98 o 
  -6  -2   6        4.52       12.42      6.80 o 
  -5  -2   6      179.93      180.64      9.19 o 
  -4  -2   6       18.21       26.03      5.04 o 
  -3  -2   6       22.48       19.55      4.49 o 
  -2  -2   6      168.50      185.42      8.60 o 
  -1  -2   6      310.39      288.06      9.56 o 
   0  -2   6      186.25      174.11      4.98 o 
   1  -2   6      335.83      339.19      6.16 o 
   2  -2   6       10.42       13.47      2.19 o 
   3  -2   6      126.93      120.84      6.14 o 
   4  -2   6      131.44      133.52      6.94 o 
   5  -2   6        5.88        8.97      4.90 o 
   6  -2   6        2.94        1.69      5.86 o 
   7  -2   6       71.27       80.04      9.17 o 
  -8  -1   6        0.86       16.52     17.33 o 
  -7  -1   6       17.86       26.22      8.47 o 
  -6  -1   6       73.96       68.75      8.54 o 
  -5  -1   6       78.52       69.06      8.43 o 
  -4  -1   6      210.22      207.66      5.70 o 
  -3  -1   6        0.21       -1.72      2.01 o 
  -2  -1   6      271.54      301.12     15.18 o 
  -1  -1   6     1161.49     1239.81     20.03 o 
   0  -1   6       16.59       19.14      2.38 o 
   1  -1   6        3.14        3.28      1.69 o 
   2  -1   6       65.28       72.21      4.17 o 
   3  -1   6      105.45      101.40      5.09 o 
   4  -1   6      186.90      187.48      6.99 o 
   5  -1   6      135.65      134.68      6.80 o 
   6  -1   6       44.64       47.78      7.11 o 
   7  -1   6       11.24        5.19      6.74 o 
  -8   0   6       13.47       59.28     25.27 o 
  -7   0   6      687.06      751.06     24.09 o 
  -6   0   6      160.49      156.14      8.85 o 
  -5   0   6      862.99      876.98     15.62 o 
  -4   0   6       71.06       70.26      3.98 o 
  -3   0   6      812.28      814.99     11.49 o 
  -2   0   6        4.47        6.37      2.68 o 
  -1   0   6      741.60      774.63     10.12 o 
   0   0   6       32.84       37.87      2.41 o 
   1   0   6        5.19        2.95      2.01 o 
   2   0   6      206.22      198.11      5.79 o 
   3   0   6       19.01       30.97      7.19 o 
   4   0   6       62.39       59.52      5.73 o 
   5   0   6      105.76       96.93      6.69 o 
   6   0   6        2.53       20.53      5.91 o 
   7   0   6       10.06        0.25      6.31 o 
   8   0   6       15.34       86.01     19.41 o 
  -7   1   6        3.79        0.54      5.54 o 
  -6   1   6        0.24       -4.48      4.48 o 
  -5   1   6       67.24       74.22      5.89 o 
  -4   1   6        1.68       -0.43      3.37 o 
  -3   1   6      141.56      121.77      4.68 o 
  -2   1   6      387.11      426.52      7.44 o 
  -1   1   6        6.40        7.43      2.16 o 
   0   1   6       17.08       18.15      2.12 o 
   1   1   6      940.72      943.34     16.70 o 
   2   1   6       36.10       36.21      2.34 o 
   3   1   6       68.25       60.87      4.02 o 
   4   1   6       72.88       64.25      4.21 o 
   5   1   6      247.97      239.57      7.63 o 
   6   1   6       22.55       19.26      4.79 o 
   7   1   6        0.31       -0.58      4.90 o 
   8   1   6       26.79       39.23      7.54 o 
  -7   2   6        4.37        0.19      5.19 o 
  -6   2   6       15.94       16.76      5.64 o 
  -5   2   6      382.26      377.35     11.27 o 
  -4   2   6      267.79      293.59     14.45 o 
  -3   2   6        5.26        1.78      4.19 o 
  -2   2   6        0.10        1.00      1.90 o 
  -1   2   6      699.33      721.53      9.93 o 
   0   2   6      282.33      310.14      5.88 o 
   1   2   6       25.36       27.95      2.31 o 
   2   2   6      290.11      319.64      7.92 o 
   3   2   6        8.47        7.77      2.15 o 
   4   2   6     1870.13     1868.59     25.62 o 
   5   2   6       24.83       22.98      3.38 o 
   6   2   6     1251.33     1216.65     26.22 o 
   7   2   6      107.54      104.04     11.54 o 
   8   2   6        5.23        2.56      5.37 o 
  -6   3   6       38.33       46.20      6.83 o 
  -5   3   6        0.66       -2.66      4.13 o 
  -4   3   6       17.78       19.20      4.60 o 
  -3   3   6       64.88       54.50      5.17 o 
  -2   3   6       13.08       14.90      3.54 o 
  -1   3   6        3.76        5.05      1.71 o 
   0   3   6     1795.59     1923.73     29.67 o 
   1   3   6       30.27       40.52      2.57 o 
   2   3   6        2.98       -1.14      1.44 o 
   3   3   6     2161.07     2186.77     22.83 o 
   4   3   6     1439.63     1420.39     20.53 o 
   5   3   6        1.98        2.03      2.48 o 
   6   3   6       58.35      100.57      5.76 o 
   7   3   6        8.02       11.15      3.41 o 
   8   3   6       11.04        6.76      3.78 o 
  -6   4   6        3.29       -0.96      6.34 o 
  -5   4   6       18.68        1.83      5.06 o 
  -4   4   6       21.14       18.28      4.92 o 
  -3   4   6       77.14       81.50      6.74 o 
  -2   4   6       90.86       92.99      5.79 o 
  -1   4   6      315.38      325.47      6.36 o 
   0   4   6      711.66      757.71     10.41 o 
   1   4   6        1.63        3.32      1.71 o 
   2   4   6        4.33        1.63      1.59 o 
   3   4   6        0.02       -0.09      1.45 o 
   4   4   6        6.23        8.25      1.63 o 
   5   4   6        9.04       11.30      2.91 o 
   6   4   6      221.24      201.43      7.26 o 
   7   4   6      184.40      172.49      7.47 o 
   8   4   6       27.04       26.14      4.42 o 
   9   4   6       53.44       56.68      6.20 o 
  -5   5   6       55.89       56.11      7.24 o 
  -4   5   6       18.72       22.35      5.29 o 
  -3   5   6       50.57       52.58      5.85 o 
  -2   5   6       20.61       20.69      4.36 o 
  -1   5   6        3.38        7.99      3.58 o 
   0   5   6        0.01       -0.11      1.84 o 
   1   5   6      191.86      178.02      4.89 o 
   2   5   6       15.22       12.54      2.02 o 
   3   5   6      155.31      146.18      4.27 o 
   4   5   6        7.15        9.60      2.40 o 
   5   5   6      274.61      270.55      7.88 o 
   6   5   6        6.85        5.35      2.99 o 
   7   5   6        0.95        1.52      3.31 o 
   8   5   6       34.11       39.15      7.22 o 
   9   5   6        9.64       11.99      4.49 o 
  -4   6   6        0.04       -6.10      6.10 o 
  -3   6   6       49.10       46.83      5.94 o 
  -2   6   6       23.13       24.18      5.45 o 
  -1   6   6        1.35        4.67      3.72 o 
   0   6   6      171.60      172.59      8.56 o 
   1   6   6      155.32      140.21      5.88 o 
   2   6   6       68.21       63.18      3.68 o 
   3   6   6       10.75       14.36      2.36 o 
   4   6   6       97.19       85.28      4.05 o 
   5   6   6       98.48      104.44      4.41 o 
   6   6   6       61.79       70.20      5.62 o 
   7   6   6        0.06       -4.65      8.09 o 
   8   6   6       79.31       75.22      6.37 o 
   9   6   6       23.49       17.54      4.96 o 
  -4   7   6        0.18       -3.91      5.33 o 
  -3   7   6        7.89        6.47      5.52 o 
  -2   7   6       75.84       64.25      7.12 o 
  -1   7   6       16.05       14.46      5.03 o 
   0   7   6      441.47      416.85     21.29 o 
   1   7   6       47.04       51.25      3.92 o 
   2   7   6     1349.72     1292.12     18.40 o 
   3   7   6        3.10        4.93      2.53 o 
   4   7   6       51.52       48.34      5.25 o 
   5   7   6       40.98       48.17      3.62 o 
   6   7   6      169.33      159.89      7.78 o 
   7   7   6       59.80       58.14      5.79 o 
   8   7   6        3.27        8.60      4.25 o 
   9   7   6        6.22       10.19      4.78 o 
  -2   8   6        3.36        1.14      5.76 o 
  -1   8   6        0.11       -0.86      5.74 o 
   0   8   6      205.71      193.85     16.13 o 
   1   8   6       56.04       57.32      6.08 o 
   2   8   6      128.35      119.24      5.32 o 
   3   8   6       27.16       29.31      3.51 o 
   4   8   6        3.69        6.94      2.72 o 
   5   8   6       10.13       13.04      2.86 o 
   6   8   6       14.92       14.33      4.10 o 
   7   8   6        8.40        2.82      6.70 o 
   8   8   6        9.32       11.04      4.35 o 
  -1   9   6        5.80       15.34      8.29 o 
   0   9   6      141.42      157.83     12.41 o 
   1   9   6       56.10       67.45      7.18 o 
   2   9   6      201.07      203.98      9.76 o 
   3   9   6       36.92       38.90      3.96 o 
   4   9   6      321.06      320.35      8.63 o 
   5   9   6       44.37       46.37      4.09 o 
   6   9   6        4.14        6.53      3.00 o 
   7   9   6       13.74       16.01      4.57 o 
   8   9   6        0.91       -1.85      3.90 o 
   0  10   6        3.65        6.13      5.60 o 
   1  10   6        0.76        6.79      5.35 o 
   2  10   6        1.02        2.77      4.75 o 
   3  10   6       15.09       17.80      4.98 o 
   4  10   6      207.26      211.60      7.66 o 
   5  10   6       45.06       51.31      4.57 o 
   6  10   6       80.32       90.12      6.57 o 
   7  10   6       24.48       27.36      5.35 o 
   3  11   6       13.07       24.79      5.69 o 
   4  11   6       61.86       72.47      7.93 o 
   5  11   6        0.19        3.28      3.18 o 
  -5  -8   7      246.29      228.64     31.09 o 
  -4  -8   7       69.93       81.34      8.70 o 
  -3  -8   7        0.20        9.20      5.79 o 
  -2  -8   7        2.42        6.27     11.47 o 
  -1  -8   7       58.44       65.55      6.76 o 
  -6  -7   7       15.45       10.17      7.10 o 
  -5  -7   7       42.25       43.15      7.74 o 
  -4  -7   7       59.75       44.41      7.32 o 
  -3  -7   7        3.17        8.99      5.98 o 
  -2  -7   7       99.70      103.00     15.61 o 
  -1  -7   7       39.67       47.28     10.86 o 
   0  -7   7        0.00        3.10      5.71 o 
   1  -7   7        0.09       -0.38     11.37 o 
  -7  -6   7       17.49       15.01      7.34 o 
  -6  -6   7       21.34       15.37      7.50 o 
  -5  -6   7      100.36       89.11     10.93 o 
  -4  -6   7       46.89       47.83      7.42 o 
  -3  -6   7       49.39       45.67     13.59 o 
  -2  -6   7       66.17       69.37      7.23 o 
  -1  -6   7       11.50       16.51      7.45 o 
   0  -6   7        0.14        3.91      3.64 o 
   1  -6   7        5.30        2.09      6.62 o 
   2  -6   7        4.39       17.61      7.72 o 
  -7  -5   7       24.66        3.76      8.54 o 
  -6  -5   7        2.85       -4.08      6.80 o 
  -5  -5   7        1.97       -5.31      9.43 o 
  -4  -5   7      147.28      145.07      9.15 o 
  -3  -5   7        4.48        5.95      4.92 o 
  -2  -5   7      234.19      235.44     10.09 o 
  -1  -5   7     1334.24     1297.85     23.72 o 
   0  -5   7       21.86       23.96      4.41 o 
   1  -5   7       93.64       90.79      8.43 o 
   2  -5   7        0.95       -0.61      6.50 o 
   3  -5   7        5.10       19.81      8.50 o 
   4  -5   7      141.36      249.30     23.90 o 
  -8  -4   7       24.65        5.80      9.88 o 
  -7  -4   7      103.85      103.90     18.45 o 
  -6  -4   7       64.81       59.25      8.09 o 
  -5  -4   7        2.04       -5.65      5.65 o 
  -4  -4   7       15.09       18.93      6.56 o 
  -3  -4   7      102.61      114.10     11.47 o 
  -2  -4   7        5.68        3.60      4.42 o 
  -1  -4   7      217.09      206.38     12.56 o 
   0  -4   7       75.66       86.02      5.87 o 
   1  -4   7       73.37       68.35      6.85 o 
   2  -4   7       50.76       45.19      7.33 o 
   3  -4   7       75.72       82.62      6.36 o 
   4  -4   7       51.95       55.60      7.58 o 
   5  -4   7       15.64       30.06      7.64 o 
  -8  -3   7       96.18       93.49     12.05 o 
  -7  -3   7       42.15       39.54      9.96 o 
  -6  -3   7        3.19       -3.38      7.07 o 
  -5  -3   7       91.60       88.46      7.98 o 
  -4  -3   7        1.46        2.17      5.35 o 
  -3  -3   7       52.89       45.95      6.75 o 
  -2  -3   7       13.45       14.30      6.11 o 
  -1  -3   7       28.44       29.45      4.93 o 
   0  -3   7      392.51      400.22     12.46 o 
   1  -3   7        0.50       -1.86      3.26 o 
   2  -3   7      103.72       99.73      9.25 o 
   3  -3   7        2.80       -0.37      3.69 o 
   4  -3   7       33.46       33.11      5.05 o 
   5  -3   7       69.12       82.31      8.73 o 
   6  -3   7        1.50       -2.55      6.46 o 
  -8  -2   7      254.70      263.99     16.79 o 
  -7  -2   7       10.92       10.19      8.02 o 
  -6  -2   7      170.73      179.15     13.55 o 
  -5  -2   7        7.78        7.39      4.69 o 
  -4  -2   7       54.41       52.12      5.95 o 
  -3  -2   7       11.86        8.83      4.58 o 
  -2  -2   7       32.96       33.37      5.69 o 
  -1  -2   7      234.90      216.29      9.24 o 
   0  -2   7        1.04        7.92      3.51 o 
   1  -2   7       71.53       65.68      3.80 o 
   2  -2   7        6.47        8.36      2.38 o 
   3  -2   7       14.50        7.77      3.62 o 
   4  -2   7       69.01       64.96      5.37 o 
   5  -2   7       37.08       37.72      5.17 o 
   6  -2   7       17.35       20.13      6.74 o 
  -8  -1   7        1.80       24.03      9.17 o 
  -7  -1   7       40.60       51.98     12.56 o 
  -6  -1   7      266.35      257.75     14.81 o 
  -5  -1   7      166.69      148.93     22.34 o 
  -4  -1   7       43.52       28.70      4.81 o 
  -3  -1   7      155.92      156.86      7.90 o 
  -2  -1   7       20.71       24.97      4.57 o 
  -1  -1   7        3.79        1.51      3.43 o 
   0  -1   7       18.87       24.39      1.97 o 
   1  -1   7      213.40      226.30      4.83 o 
   2  -1   7        4.73        4.63      1.96 o 
   3  -1   7       10.70        9.69      3.15 o 
   4  -1   7      510.99      494.47     11.40 o 
   5  -1   7       10.81        8.86      3.85 o 
   6  -1   7        6.05        1.79      5.04 o 
   7  -1   7        0.63        4.24      6.60 o 
  -7   0   7       85.90       91.10     10.66 o 
  -6   0   7      232.22      265.81     14.64 o 
  -5   0   7     2122.03     2134.05     42.63 o 
  -4   0   7      107.16      109.18      5.95 o 
  -3   0   7      261.31      266.69      6.58 o 
  -2   0   7      236.18      227.62      5.68 o 
  -1   0   7      188.31      202.99      4.68 o 
   0   0   7     1921.05     1975.72     21.41 o 
   1   0   7      515.79      521.13      8.24 o 
   2   0   7       12.39        9.05      1.87 o 
   3   0   7       81.39       83.36      4.66 o 
   4   0   7      660.17      654.04     12.55 o 
   5   0   7       73.15       69.74      5.05 o 
   6   0   7        3.84        6.05      3.89 o 
   7   0   7        1.67       17.72     10.09 o 
  -7   1   7       39.86       56.20     10.73 o 
  -6   1   7       13.60       19.21     11.77 o 
  -5   1   7      862.37      831.22     16.07 o 
  -4   1   7        0.01       -2.41      3.87 o 
  -3   1   7      106.59      109.98      5.00 o 
  -2   1   7      506.09      527.89      8.82 o 
  -1   1   7       15.00       12.94      2.47 o 
   0   1   7       60.88       66.29      3.43 o 
   1   1   7      427.04      410.43      7.14 o 
   2   1   7     1025.59     1056.19     13.01 o 
   3   1   7      201.69      203.12      6.37 o 
   4   1   7       78.73       79.89      4.78 o 
   5   1   7      350.18      335.36      9.45 o 
   6   1   7       71.96       69.10      5.17 o 
   7   1   7        0.56       -2.35      3.98 o 
   8   1   7        6.56       13.30      6.03 o 
  -7   2   7       31.33       52.87     31.59 o 
  -6   2   7       16.46       13.04      8.32 o 
  -5   2   7       27.66       31.34      5.62 o 
  -4   2   7        3.16        3.38      4.27 o 
  -3   2   7       76.98       76.33      5.46 o 
  -2   2   7       47.67       52.30      3.35 o 
  -1   2   7      348.10      361.43      8.91 o 
   0   2   7        5.21        4.31      2.16 o 
   1   2   7      474.80      462.99      8.56 o 
   2   2   7      892.77      989.25     12.64 o 
   3   2   7       41.10       44.94      2.62 o 
   4   2   7        2.80        3.39      2.47 o 
   5   2   7      494.66      498.75     11.29 o 
   6   2   7      151.50      171.11      7.42 o 
   7   2   7       18.11       17.18      5.38 o 
   8   2   7        2.94        3.89      3.75 o 
  -6   3   7       86.06      126.33     16.05 o 
  -5   3   7      240.34      242.61     16.74 o 
  -4   3   7       30.44       30.10      5.15 o 
  -3   3   7       13.07        5.65      4.12 o 
  -2   3   7      287.98      311.49      9.26 o 
  -1   3   7        3.13        2.71      2.01 o 
   0   3   7       43.39       59.68      3.28 o 
   1   3   7       33.17       22.93      2.37 o 
   2   3   7        3.14        3.43      1.87 o 
   3   3   7        4.05        1.85      1.59 o 
   4   3   7       31.96       32.54      3.57 o 
   5   3   7       59.44       55.99      4.22 o 
   6   3   7     2857.49     2693.22     36.80 o 
   7   3   7      334.07      327.19     10.08 o 
   8   3   7       25.81       25.56      4.67 o 
  -6   4   7        1.95       -5.32      5.32 o 
  -5   4   7       64.15       52.96      7.60 o 
  -4   4   7       75.91       78.56      8.67 o 
  -3   4   7       60.43       51.92      5.90 o 
  -2   4   7       35.08       23.63      4.29 o 
  -1   4   7       39.62       38.54      2.84 o 
   0   4   7      112.50      143.66      4.66 o 
   1   4   7      687.89      685.03     10.11 o 
   2   4   7        6.64       10.93      2.07 o 
   3   4   7       71.62       77.04      3.35 o 
   4   4   7       78.53       81.59      5.47 o 
   5   4   7       26.10       25.71      3.40 o 
   6   4   7      254.04      251.79      8.19 o 
   7   4   7        2.15       -2.25      3.00 o 
   8   4   7      351.84      325.67     10.84 o 
  -5   5   7       90.05       90.90     11.07 o 
  -4   5   7        5.29       17.39     12.31 o 
  -3   5   7      317.28      290.17     16.13 o 
  -2   5   7       18.27       16.20      4.61 o 
  -1   5   7        0.14        2.21      3.46 o 
   0   5   7       77.69       76.39      3.71 o 
   1   5   7        0.61        2.47      1.86 o 
   2   5   7        1.85        1.73      2.69 o 
   3   5   7      198.75      177.51      4.89 o 
   4   5   7      169.40      164.50      4.60 o 
   5   5   7        0.15       -2.40      2.40 o 
   6   5   7        0.32       -1.57      2.74 o 
   7   5   7      222.78      209.95      8.92 o 
   8   5   7      132.72      130.88     13.98 o 
   9   5   7       57.79       58.14      6.31 o 
  -4   6   7        3.83        7.39      6.07 o 
  -3   6   7        2.20        7.05      8.80 o 
  -2   6   7       35.95       32.54      5.11 o 
  -1   6   7        2.65       -1.68      3.87 o 
   0   6   7       84.74       81.51      6.57 o 
   1   6   7       10.21       13.28      2.55 o 
   2   6   7       57.20       56.84      3.67 o 
   3   6   7       29.61       31.02      3.12 o 
   4   6   7        0.54       -0.30      2.05 o 
   5   6   7      114.33      108.00      6.48 o 
   6   6   7       24.29       23.84      4.23 o 
   7   6   7        2.46        0.74      3.38 o 
   8   6   7        1.83       -0.91      3.67 o 
   9   6   7       21.99       22.24      5.13 o 
  -3   7   7        1.08        1.00      5.48 o 
  -2   7   7       39.90       34.44      6.53 o 
  -1   7   7        1.73        2.94      4.18 o 
   0   7   7       15.71       22.88      5.09 o 
   1   7   7        0.00        0.81      2.29 o 
   2   7   7      120.93      104.22      4.86 o 
   3   7   7       12.18       16.54      2.95 o 
   4   7   7       43.10       46.41      3.67 o 
   5   7   7        4.83        1.78      2.48 o 
   6   7   7      134.80      134.29      7.68 o 
   7   7   7       81.67       91.27      6.92 o 
   8   7   7       51.64       46.80      5.87 o 
   9   7   7        6.13        4.09      4.56 o 
  -2   8   7       15.61       31.66      9.22 o 
  -1   8   7        5.26        4.36      6.61 o 
   0   8   7       71.62       53.68      6.55 o 
   1   8   7        1.18        2.43      4.23 o 
   2   8   7     1338.01     1331.16     21.16 o 
   3   8   7       22.20       25.84      3.35 o 
   4   8   7       87.01       87.29      4.79 o 
   5   8   7      103.99      104.63      5.07 o 
   6   8   7       61.35       63.67      5.97 o 
   7   8   7       38.61       49.50      5.81 o 
   8   8   7       77.55       75.74      6.85 o 
  -1   9   7        6.76        7.75      8.31 o 
   0   9   7       41.57       39.44      6.77 o 
   1   9   7        5.96        8.03      5.00 o 
   2   9   7       59.72       62.90      7.22 o 
   3   9   7       91.31       93.69      5.20 o 
   4   9   7      474.85      481.77     10.76 o 
   5   9   7       30.56       36.31      3.83 o 
   6   9   7       80.62       95.86      7.04 o 
   7   9   7        6.76        8.97      8.35 o 
   8   9   7        5.99        2.77      4.66 o 
   1  10   7        1.19        7.09      6.10 o 
   2  10   7       85.59      104.43      8.48 o 
   3  10   7      101.89       99.77     10.56 o 
   4  10   7       68.91       69.57      4.96 o 
   5  10   7      110.95      110.05      5.98 o 
   6  10   7       55.86       56.61      6.04 o 
   7  10   7       20.41       29.51      5.47 o 
   4  11   7        1.36        5.10      3.36 o 
  -5  -7   8        0.34       -4.81      6.31 o 
  -4  -7   8       46.81       43.97      7.26 o 
  -3  -7   8       22.50       26.46      6.23 o 
  -2  -7   8       14.94       17.23      9.77 o 
  -1  -7   8       45.31       61.43      7.85 o 
   0  -7   8       42.89       34.52     13.47 o 
  -6  -6   8        1.13       -6.06      6.06 o 
  -5  -6   8        2.14        1.74      6.32 o 
  -4  -6   8        1.33       -0.06      6.14 o 
  -3  -6   8       33.39       43.09     13.00 o 
  -2  -6   8        0.05        4.36      5.33 o 
  -1  -6   8       29.86       41.93      9.93 o 
   0  -6   8       59.03       66.62      5.59 o 
   1  -6   8        4.79       11.38      7.05 o 
  -7  -5   8        5.74       -7.66      7.66 o 
  -6  -5   8        2.18       -3.31      6.77 o 
  -5  -5   8       49.47       49.34     12.49 o 
  -4  -5   8        0.73       -2.03      5.29 o 
  -3  -5   8       43.96       46.82      6.20 o 
  -2  -5   8       27.25       26.21      5.50 o 
  -1  -5   8      493.50      486.61     12.86 o 
   0  -5   8      154.89      160.78      7.89 o 
   1  -5   8      110.53       96.86     10.50 o 
   2  -5   8       23.08       29.46      8.61 o 
   3  -5   8       25.07       24.09      9.12 o 
  -7  -4   8        3.32       -2.19      9.49 o 
  -6  -4   8       77.23       68.45      8.74 o 
  -5  -4   8      169.65      134.47     10.05 o 
  -4  -4   8        0.13       -2.16      6.19 o 
  -3  -4   8       11.04        9.84      7.91 o 
  -2  -4   8        9.93        8.33      5.44 o 
  -1  -4   8      741.21      747.39     18.74 o 
   0  -4   8       61.90       65.68      5.78 o 
   1  -4   8       29.18       36.67      4.25 o 
   2  -4   8        4.47       10.47      6.60 o 
   3  -4   8        2.53        1.82      6.66 o 
   4  -4   8        1.26       -2.83      7.53 o 
  -7  -3   8        6.86       -0.64     10.60 o 
  -6  -3   8       24.12       20.19      8.79 o 
  -5  -3   8      253.72      218.58     11.24 o 
  -4  -3   8       46.27       34.18      6.77 o 
  -3  -3   8        0.91        4.93      5.64 o 
  -2  -3   8      242.84      236.57     11.69 o 
  -1  -3   8       93.96      103.02     17.72 o 
   0  -3   8       19.38       15.74      4.41 o 
   1  -3   8        9.83        4.94      3.66 o 
   2  -3   8       45.96       37.09      7.06 o 
   3  -3   8        1.80       -3.99      5.68 o 
   4  -3   8      104.63      112.00      7.32 o 
   5  -3   8        1.25        1.70      5.71 o 
  -7  -2   8       37.54       31.61      9.26 o 
  -6  -2   8        6.48       10.83      8.08 o 
  -5  -2   8       21.88       14.47      5.25 o 
  -4  -2   8      517.80      497.40     15.47 o 
  -3  -2   8       15.98       10.69      5.13 o 
  -2  -2   8      180.10      176.80      9.82 o 
  -1  -2   8      145.48      138.05      8.31 o 
   0  -2   8        0.01        3.12      3.98 o 
   1  -2   8       12.10        8.19      3.55 o 
   2  -2   8      307.95      297.18      8.41 o 
   3  -2   8       61.14       70.20      6.17 o 
   4  -2   8       42.95       49.92      5.14 o 
   5  -2   8        3.46       -1.06      4.03 o 
   6  -2   8       16.25       18.67      6.72 o 
  -7  -1   8       38.62       51.98      9.77 o 
  -6  -1   8       71.44       75.21     10.37 o 
  -5  -1   8       32.85       33.97      7.99 o 
  -4  -1   8      221.24      219.78     14.17 o 
  -3  -1   8      300.69      289.40     10.57 o 
  -2  -1   8      112.43      117.69      7.47 o 
  -1  -1   8      128.30      121.94      7.28 o 
   0  -1   8     1618.17     1659.97     26.16 o 
   1  -1   8       13.26        9.13      4.17 o 
   2  -1   8        0.04       -0.22      3.56 o 
   3  -1   8       14.83        9.92      4.37 o 
   4  -1   8      388.58      371.82     10.10 o 
   5  -1   8        0.67       -3.46      3.46 o 
   6  -1   8      199.83      179.45      8.76 o 
   7  -1   8       49.65       66.99      8.86 o 
  -7   0   8       29.33       29.10      9.27 o 
  -6   0   8      286.02      280.29     25.02 o 
  -5   0   8      307.95      290.86     22.67 o 
  -4   0   8       84.36       76.48      8.42 o 
  -3   0   8      265.90      282.84     10.69 o 
  -2   0   8      497.10      480.21     12.23 o 
  -1   0   8      139.45      142.62      4.13 o 
   0   0   8      201.18      216.68      5.09 o 
   1   0   8     1196.04     1169.98     14.75 o 
   2   0   8      109.26       91.08      3.73 o 
   3   0   8       75.85       72.50      4.62 o 
   4   0   8     1198.13     1126.41     26.31 o 
   5   0   8      300.72      311.28      9.41 o 
   6   0   8      252.40      247.60      9.29 o 
   7   0   8       31.97       29.72      6.57 o 
  -7   1   8        5.07        4.10      7.39 o 
  -6   1   8       59.56       66.88      9.28 o 
  -5   1   8      172.07      150.82     12.33 o 
  -4   1   8       16.21       14.88      6.55 o 
  -3   1   8      136.92      133.67      7.25 o 
  -2   1   8        6.40        8.56      2.95 o 
  -1   1   8       72.39       71.73      3.93 o 
   0   1   8      235.27      224.90      5.60 o 
   1   1   8        0.00       -0.66      1.86 o 
   2   1   8      368.13      397.06      7.34 o 
   3   1   8       51.20       49.52      3.98 o 
   4   1   8        7.96       10.24      3.49 o 
   5   1   8      276.49      273.13      8.96 o 
   6   1   8      312.26      307.97      9.52 o 
   7   1   8       35.88       41.86      6.81 o 
   8   1   8       12.02       69.63     17.86 o 
  -6   2   8        2.00        5.91      7.91 o 
  -5   2   8        0.70       -0.95      4.41 o 
  -4   2   8        7.21        2.94      4.55 o 
  -3   2   8      236.98      244.02      9.03 o 
  -2   2   8      187.53      184.36      6.06 o 
  -1   2   8        2.19        3.90      2.48 o 
   0   2   8       53.16       52.87      4.19 o 
   1   2   8       18.92       22.25      2.57 o 
   2   2   8        3.45        0.42      2.36 o 
   3   2   8        8.76       12.13      2.81 o 
   4   2   8        9.03       10.31      3.06 o 
   5   2   8      183.10      180.11      7.32 o 
   6   2   8     1053.36      994.85     18.64 o 
   7   2   8      113.28      108.05      9.17 o 
   8   2   8       38.84       44.04      5.64 o 
  -6   3   8       13.38       16.48      7.42 o 
  -5   3   8        2.41        5.42      5.14 o 
  -4   3   8      112.53      114.47      7.44 o 
  -3   3   8       95.48       94.61      6.71 o 
  -2   3   8      179.23      183.68      8.02 o 
  -1   3   8       53.16       57.61      3.84 o 
   0   3   8        3.56        1.68      2.10 o 
   1   3   8       68.50       63.91      3.50 o 
   2   3   8        2.12        1.56      1.86 o 
   3   3   8       14.37       13.95      2.24 o 
   4   3   8       33.10       26.19      3.56 o 
   5   3   8        0.01       -2.56      2.56 o 
   6   3   8     1019.46      993.13     21.39 o 
   7   3   8       24.11       30.50      4.58 o 
   8   3   8       31.82       23.44      4.75 o 
  -5   4   8       18.56       21.51      8.45 o 
  -4   4   8      135.77      113.24     14.14 o 
  -3   4   8       41.71       47.15      5.73 o 
  -2   4   8       58.05       52.86      5.67 o 
  -1   4   8       81.84       69.67      5.49 o 
   0   4   8      379.77      377.77      8.82 o 
   1   4   8      425.05      434.60     10.60 o 
   2   4   8      867.12      876.22     12.21 o 
   3   4   8      134.70      134.15      5.59 o 
   4   4   8        0.19       -2.39      2.39 o 
   5   4   8        0.46       -2.45      2.60 o 
   6   4   8      630.93      577.61     15.07 o 
   7   4   8      159.46      146.79      7.29 o 
   8   4   8      169.30      149.69     10.27 o 
  -5   5   8        4.36        6.07      6.52 o 
  -4   5   8       24.83       26.73      6.48 o 
  -3   5   8      465.69      400.27     12.24 o 
  -2   5   8        0.90       -3.90      3.90 o 
  -1   5   8       21.12       22.23      4.63 o 
   0   5   8       10.12        9.69      2.44 o 
   1   5   8      269.16      256.84      6.47 o 
   2   5   8      119.41      123.17      4.68 o 
   3   5   8      127.61      117.53      4.42 o 
   4   5   8      242.92      222.33      7.25 o 
   5   5   8       35.22       34.06      3.75 o 
   6   5   8        3.12        1.31      2.78 o 
   7   5   8        3.43        3.73      3.94 o 
   8   5   8       35.08       36.41      5.56 o 
   9   5   8        4.72        5.23      4.56 o 
  -4   6   8        0.13        7.84     12.56 o 
  -3   6   8        6.49       10.46      4.82 o 
  -2   6   8       31.02       38.61      5.51 o 
  -1   6   8       24.59       20.25      4.94 o 
   0   6   8        3.78        7.69      4.20 o 
   1   6   8      299.22      291.99      9.58 o 
   2   6   8      208.16      195.12      6.11 o 
   3   6   8       77.00       78.48      4.24 o 
   4   6   8      102.40       93.29      4.46 o 
   5   6   8       20.53       19.92      4.28 o 
   6   6   8       18.73       24.68      4.37 o 
   7   6   8       30.34       30.79      5.09 o 
   8   6   8        4.81        2.83      4.86 o 
   9   6   8       27.92       25.33      5.53 o 
  -3   7   8        1.57        1.21      7.11 o 
  -2   7   8        6.82       -4.18      5.07 o 
  -1   7   8      273.49      235.25     23.92 o 
   0   7   8        1.71       -3.43      4.06 o 
   1   7   8       30.44       21.38      5.32 o 
   2   7   8      395.76      376.41     12.34 o 
   3   7   8      662.32      643.28     11.81 o 
   4   7   8       31.14       31.76      5.67 o 
   5   7   8        0.08        2.48      3.34 o 
   6   7   8       11.11        8.04      3.83 o 
   7   7   8      226.03      227.99     13.47 o 
   8   7   8       81.20       71.03     15.05 o 
  -2   8   8       12.75       16.02      6.52 o 
  -1   8   8       44.18       39.66      6.91 o 
   0   8   8        9.41       10.79      6.92 o 
   1   8   8       37.22       44.30      6.09 o 
   2   8   8      663.15      663.08     12.61 o 
   3   8   8      718.56      710.12     13.03 o 
   4   8   8      125.54      113.96      5.27 o 
   5   8   8       48.71       53.62      5.46 o 
   6   8   8        3.46        2.16      3.68 o 
   7   8   8       84.59       80.08      6.96 o 
   8   8   8       37.20       39.51      6.13 o 
  -1   9   8       43.68       65.33     18.66 o 
   0   9   8        2.02        8.84      5.76 o 
   1   9   8      213.85      202.00     10.95 o 
   2   9   8      472.69      477.29     21.30 o 
   3   9   8        0.03        4.78      2.90 o 
   4   9   8      357.28      343.91      9.13 o 
   5   9   8      172.61      161.29      6.73 o 
   6   9   8       40.51       40.73      6.00 o 
   7   9   8       28.19       28.19      5.38 o 
   8   9   8        3.81        4.58      4.59 o 
   1  10   8        5.02        7.19      5.49 o 
   2  10   8        1.03       28.03     11.16 o 
   3  10   8        1.65        9.39      4.84 o 
   4  10   8       59.64       73.97      6.10 o 
   5  10   8      153.59      157.08      6.91 o 
   6  10   8        5.29       12.37      4.58 o 
   7  10   8       20.47       19.09      5.33 o 
  -4  -7   9       22.88       40.03      9.73 o 
  -3  -7   9        5.25        7.67      6.10 o 
  -2  -7   9        0.07       10.10      5.51 o 
  -1  -7   9        7.48       13.96      5.47 o 
  -5  -6   9        0.06       -6.19      6.19 o 
  -4  -6   9        4.09        5.72      6.61 o 
  -3  -6   9       21.87       33.61      6.65 o 
  -2  -6   9       73.12       88.47      8.36 o 
  -1  -6   9        2.95        2.53     16.38 o 
   0  -6   9       65.34      165.34     18.15 o 
  -6  -5   9        3.27       -6.60      7.20 o 
  -5  -5   9        4.31       -0.29      8.82 o 
  -4  -5   9       16.18       11.76      7.48 o 
  -3  -5   9        8.43        2.22      9.00 o 
  -2  -5   9        7.03       16.14      8.67 o 
  -1  -5   9       37.66       47.50      5.82 o 
   0  -5   9      100.67      115.65     16.40 o 
   1  -5   9        9.51       11.41      6.80 o 
   2  -5   9        1.55        4.83      7.17 o 
  -7  -4   9       47.78       38.04     11.32 o 
  -6  -4   9       11.76        2.51      7.15 o 
  -5  -4   9      181.94      134.32     10.53 o 
  -4  -4   9       11.88        6.73      6.84 o 
  -3  -4   9       23.49       15.47      8.50 o 
  -2  -4   9       37.90       44.27      8.15 o 
  -1  -4   9       61.97       49.55      5.81 o 
   0  -4   9      118.16      124.77      7.47 o 
   1  -4   9      243.99      245.08     14.53 o 
   2  -4   9      128.86      142.13     12.62 o 
   3  -4   9        8.12       17.50      9.56 o 
   4  -4   9        0.35       11.66     10.68 o 
  -7  -3   9        5.67        3.09      9.49 o 
  -6  -3   9        7.87       -3.45      8.38 o 
  -5  -3   9        4.16       -5.15      5.66 o 
  -4  -3   9       43.00       30.14      6.70 o 
  -3  -3   9        4.84        5.99      6.15 o 
  -2  -3   9        2.86       -2.97      5.20 o 
  -1  -3   9       28.54       21.21      5.55 o 
   0  -3   9       24.03       25.09      5.16 o 
   1  -3   9      594.63      589.48     32.42 o 
   2  -3   9       52.64       68.50      8.70 o 
   3  -3   9       59.71       70.46      9.32 o 
   4  -3   9        0.38       -5.19      6.28 o 
   5  -3   9        3.50        8.66     14.24 o 
  -7  -2   9      149.70      137.73     13.24 o 
  -6  -2   9        8.42        7.96      8.64 o 
  -5  -2   9        6.13        5.47      7.53 o 
  -4  -2   9       65.74       59.98      7.31 o 
  -3  -2   9       17.83       17.39      5.83 o 
  -2  -2   9       86.21       80.24      7.74 o 
  -1  -2   9        7.66        3.10      5.91 o 
   0  -2   9        0.05       -5.30      6.82 o 
   1  -2   9        1.87        1.94      6.91 o 
   2  -2   9      155.79      162.26     11.70 o 
   3  -2   9      518.88      501.28     18.59 o 
   4  -2   9      141.16      144.68      7.47 o 
   5  -2   9        1.59       -2.06      4.29 o 
   6  -2   9        3.06        6.56      5.46 o 
  -7  -1   9        1.15       -5.87      7.94 o 
  -6  -1   9        3.56        3.71      7.79 o 
  -5  -1   9        1.53       -0.60      6.37 o 
  -4  -1   9        4.46       10.81      4.72 o 
  -3  -1   9        2.27        3.82      4.53 o 
  -2  -1   9        8.97       12.04      4.92 o 
  -1  -1   9       33.54       37.66      5.74 o 
   0  -1   9      178.86      167.46      8.73 o 
   1  -1   9      210.25      208.40     12.85 o 
   2  -1   9       18.08       17.24      5.96 o 
   3  -1   9      310.14      289.31      8.52 o 
   4  -1   9      134.72      151.07      7.16 o 
   5  -1   9        5.78        9.50      4.20 o 
   6  -1   9      224.86      216.69      9.67 o 
  -7   0   9        9.21       12.70      9.05 o 
  -6   0   9      118.26      107.73     11.85 o 
  -5   0   9       12.04       13.58      7.41 o 
  -4   0   9       48.44       32.62      7.96 o 
  -3   0   9      410.42      371.46     11.91 o 
  -2   0   9      162.16      156.80     12.95 o 
  -1   0   9       68.19       61.12      5.80 o 
   0   0   9        4.36        9.04      3.90 o 
   1   0   9       24.55       21.87      2.59 o 
   2   0   9      283.53      283.41     17.39 o 
   3   0   9       34.32       34.30      5.99 o 
   4   0   9       28.22       34.96      4.24 o 
   5   0   9      292.70      285.24      9.35 o 
   6   0   9       31.35       27.69      4.93 o 
   7   0   9       59.36       63.99      9.34 o 
  -6   1   9      108.93      121.14     14.61 o 
  -5   1   9       90.38       90.46     10.12 o 
  -4   1   9       69.70       66.76     11.47 o 
  -3   1   9     1491.65     1511.64     55.15 o 
  -2   1   9        0.02        0.18      3.35 o 
  -1   1   9       25.08       25.61      4.26 o 
   0   1   9       45.04       51.27      3.34 o 
   1   1   9      167.73      180.70      5.50 o 
   2   1   9       33.70       34.02      3.30 o 
   3   1   9      103.95      100.83      6.72 o 
   4   1   9      175.92      162.43      6.89 o 
   5   1   9      287.92      282.77     11.17 o 
   6   1   9       11.26       11.89      4.11 o 
   7   1   9       68.25       67.98      6.55 o 
  -6   2   9       36.81       48.75     11.77 o 
  -5   2   9       10.33       10.05      7.29 o 
  -4   2   9       61.14       54.38      8.33 o 
  -3   2   9      118.65      120.99      7.43 o 
  -2   2   9       50.97       46.00      3.98 o 
  -1   2   9        4.69        7.08      2.88 o 
   0   2   9       53.06       54.57      3.64 o 
   1   2   9      334.58      326.12      7.36 o 
   2   2   9       22.11       18.20      2.78 o 
   3   2   9       12.35       16.13      3.89 o 
   4   2   9        0.10       -0.59      2.84 o 
   5   2   9       32.31       27.20      4.07 o 
   6   2   9        0.32       -0.23      3.32 o 
   7   2   9       13.54        9.72      9.80 o 
   8   2   9       38.33       52.45      6.86 o 
  -6   3   9       27.23       43.00      9.71 o 
  -5   3   9       16.77       31.82      8.37 o 
  -4   3   9       22.64       21.02      5.35 o 
  -3   3   9        0.01        6.95      4.59 o 
  -2   3   9       23.24       20.99      5.15 o 
  -1   3   9      142.29      141.23      5.67 o 
   0   3   9        1.19       10.01      3.39 o 
   1   3   9       23.70       20.82      2.97 o 
   2   3   9       40.33       37.30      3.09 o 
   3   3   9       33.20       31.80      4.30 o 
   4   3   9      131.71      124.58      6.26 o 
   5   3   9       19.33       19.42      3.78 o 
   6   3   9       15.86       79.46     14.29 o 
   7   3   9      335.77      295.91     10.32 o 
   8   3   9      266.51      244.71     18.40 o 
  -5   4   9        4.32        2.00      7.28 o 
  -4   4   9       59.84       56.31      6.99 o 
  -3   4   9       60.01       45.62      5.93 o 
  -2   4   9       11.95        6.93      4.43 o 
  -1   4   9        6.01        4.61      3.98 o 
   0   4   9        0.20       -0.54      2.23 o 
   1   4   9        0.23        0.72      2.27 o 
   2   4   9      624.65      624.53     10.31 o 
   3   4   9       91.11       83.11      4.02 o 
   4   4   9        0.00       -1.91      2.71 o 
   5   4   9      131.23      128.19      7.74 o 
   6   4   9      182.42      177.91      7.72 o 
   7   4   9       56.62       62.06      5.56 o 
   8   4   9      583.75      501.36     14.46 o 
  -5   5   9       22.69       45.06      7.41 o 
  -4   5   9        0.48       -2.26      4.92 o 
  -3   5   9        4.84        3.15      4.97 o 
  -2   5   9        4.03        3.70      4.88 o 
  -1   5   9      187.79      155.62      8.52 o 
   0   5   9      230.74      216.15      6.49 o 
   1   5   9      650.17      643.64     10.98 o 
   2   5   9       63.48       71.08      4.08 o 
   3   5   9      204.38      196.71      5.83 o 
   4   5   9       31.96       34.21      3.79 o 
   5   5   9       53.08       45.63      4.41 o 
   6   5   9        9.05        4.69      3.16 o 
   7   5   9       50.56       45.88      5.50 o 
   8   5   9       54.93       59.97      6.54 o 
  -4   6   9        8.70       19.92      6.23 o 
  -3   6   9       15.68       11.03      5.42 o 
  -2   6   9       30.89       17.37      5.48 o 
  -1   6   9       53.71       35.92      5.51 o 
   0   6   9        0.01       13.00      8.41 o 
   1   6   9      310.10      328.55      8.38 o 
   2   6   9      420.81      395.84     11.07 o 
   3   6   9      139.21      131.26      6.13 o 
   4   6   9       26.59       28.48      4.57 o 
   5   6   9      144.29      124.66      7.27 o 
   6   6   9       28.07       51.10      6.11 o 
   7   6   9       14.59       18.18      4.42 o 
   8   6   9        5.56        7.47      4.64 o 
  -3   7   9        6.34       13.15      6.61 o 
  -2   7   9       17.13       22.54      6.40 o 
  -1   7   9      105.68       99.15      8.18 o 
   0   7   9       53.69       56.22      7.10 o 
   1   7   9      101.44       89.13      7.49 o 
   2   7   9      202.97      194.91      6.60 o 
   3   7   9      915.19      912.15     14.88 o 
   4   7   9       16.80       18.13      3.05 o 
   5   7   9       46.34       40.43      5.02 o 
   6   7   9       20.67       20.14      4.42 o 
   7   7   9       44.27       48.96      6.09 o 
   8   7   9       14.21       15.11      5.00 o 
  -2   8   9       10.03        5.30      6.33 o 
  -1   8   9       58.59       58.85      8.08 o 
   0   8   9       12.63       14.14      5.63 o 
   1   8   9        0.80        0.69      4.68 o 
   2   8   9        6.65        5.53      2.81 o 
   3   8   9      362.60      366.59      9.24 o 
   4   8   9       10.87       15.98      3.21 o 
   5   8   9      141.05      132.52      7.69 o 
   6   8   9        1.65        1.24      4.21 o 
   7   8   9       50.28       61.59      6.28 o 
   8   8   9      185.37      166.90      9.52 o 
   0   9   9        2.41        5.83      5.45 o 
   1   9   9        3.31        1.86      4.92 o 
   2   9   9       62.21       75.28      7.25 o 
   3   9   9        1.47        5.91      3.02 o 
   4   9   9     1014.30     1046.76     17.51 o 
   5   9   9      497.04      498.28     14.63 o 
   6   9   9       14.30       17.42      4.92 o 
   7   9   9       18.25       21.01      5.29 o 
   1  10   9        8.18       10.25      8.95 o 
   2  10   9       67.06       79.16      7.90 o 
   3  10   9       17.59       20.64      5.32 o 
   4  10   9        0.00       -0.94      3.05 o 
   5  10   9        5.43       12.13      4.58 o 
   6  10   9       25.62       30.76      5.53 o 
  -4  -6  10        1.89        6.56      6.90 o 
  -3  -6  10        5.65        6.55     10.21 o 
  -2  -6  10       31.17       37.11      7.18 o 
  -1  -6  10       18.26       26.87     10.36 o 
  -5  -5  10        0.42      -10.79     25.00 o 
  -4  -5  10        0.13       -4.98      5.77 o 
  -3  -5  10       42.11       55.74      7.22 o 
  -2  -5  10        2.55       13.45      9.88 o 
  -1  -5  10        4.69       17.44      5.37 o 
   0  -5  10        5.58       18.90     13.87 o 
   1  -5  10        0.55       12.30     13.43 o 
  -6  -4  10       10.88      -15.39     17.25 o 
  -5  -4  10       58.57       70.54     10.79 o 
  -4  -4  10       11.41        6.67      7.07 o 
  -3  -4  10       14.52       25.63      8.91 o 
  -2  -4  10       29.05       19.66     10.40 o 
  -1  -4  10       51.02       61.74      6.61 o 
   0  -4  10      153.28      174.84     14.59 o 
   1  -4  10     1409.36     1493.96     83.72 o 
   2  -4  10       77.46       72.90     10.44 o 
   3  -4  10        3.94       20.65      8.44 o 
  -6  -3  10        1.88       -8.13      8.45 o 
  -5  -3  10      249.05      217.77     12.56 o 
  -4  -3  10        3.66        7.76      6.64 o 
  -3  -3  10       58.08       51.52      8.00 o 
  -2  -3  10       45.44       33.40      6.84 o 
  -1  -3  10      229.57      226.17     10.07 o 
   0  -3  10       35.75       40.44      5.28 o 
   1  -3  10      580.09      588.51     21.62 o 
   2  -3  10        9.60       16.30      7.11 o 
   3  -3  10       13.48       22.56      7.77 o 
   4  -3  10        7.13       10.81      7.16 o 
  -6  -2  10        1.82       -2.84      8.15 o 
  -5  -2  10        8.56       -6.25      7.45 o 
  -4  -2  10        1.41       -1.52      5.90 o 
  -3  -2  10        3.55        9.10      5.68 o 
  -2  -2  10       10.15        7.45      5.77 o 
  -1  -2  10      289.21      290.45     12.19 o 
   0  -2  10      126.42      134.88      7.86 o 
   1  -2  10        6.29        4.29      6.78 o 
   2  -2  10       86.87       91.94      9.34 o 
   3  -2  10      756.19      814.25     24.98 o 
   4  -2  10       19.07       21.90      7.29 o 
   5  -2  10        0.11       -0.94      6.45 o 
  -6  -1  10        1.53       -8.31     10.33 o 
  -5  -1  10        1.04       -3.42      6.76 o 
  -4  -1  10       56.80       56.45      6.85 o 
  -3  -1  10      333.72      329.37     12.71 o 
  -2  -1  10        0.51        4.34      5.02 o 
  -1  -1  10        3.10        6.13      4.88 o 
   0  -1  10       26.78       31.55      5.71 o 
   1  -1  10      124.76      122.93     10.46 o 
   2  -1  10       60.90       52.22     15.04 o 
   3  -1  10        0.40       -0.97      5.24 o 
   4  -1  10       15.26        3.91      5.67 o 
   5  -1  10       24.46       28.41      5.06 o 
   6  -1  10       28.10       33.12      5.64 o 
  -6   0  10        5.19       -1.26      8.33 o 
  -5   0  10        7.30        9.41      7.71 o 
  -4   0  10        6.05        3.91      7.11 o 
  -3   0  10        0.75        0.59      4.51 o 
  -2   0  10       38.90       49.24      6.39 o 
  -1   0  10        1.43        3.34      4.23 o 
   0   0  10       10.96       11.14      4.47 o 
   1   0  10       80.90       78.55      6.26 o 
   2   0  10      566.93      540.34     33.05 o 
   3   0  10      156.98      156.01     11.09 o 
   4   0  10        6.98        5.09      3.22 o 
   5   0  10      546.99      544.53     13.22 o 
   6   0  10       55.74       55.96      5.76 o 
  -6   1  10       23.28       41.11      9.99 o 
  -5   1  10      145.04      142.63     13.76 o 
  -4   1  10       41.05       32.89      8.34 o 
  -3   1  10      695.34      677.57     21.64 o 
  -2   1  10       10.09        9.27      4.30 o 
  -1   1  10        3.02        2.90      5.22 o 
   0   1  10       10.26       14.13      4.12 o 
   1   1  10       36.67       37.76      3.33 o 
   2   1  10      185.73      178.89      6.90 o 
   3   1  10      244.17      232.79      9.84 o 
   4   1  10        0.44        1.22      3.02 o 
   5   1  10        7.10        4.40      3.54 o 
   6   1  10        0.10        1.63      3.51 o 
   7   1  10        0.66       -0.14      4.22 o 
  -6   2  10        0.52       -0.76      7.82 o 
  -5   2  10        0.72       10.35     11.07 o 
  -4   2  10       11.67       12.03      8.68 o 
  -3   2  10     1187.41     1191.47     29.19 o 
  -2   2  10       49.98       67.33     15.71 o 
  -1   2  10        2.02       -2.25      3.19 o 
   0   2  10       12.20       18.55      3.16 o 
   1   2  10        4.25        3.18      2.53 o 
   2   2  10       92.08       87.78      5.63 o 
   3   2  10        4.59        3.77      3.08 o 
   4   2  10       15.33        9.09      4.35 o 
   5   2  10        9.30        7.32      3.52 o 
   6   2  10       42.93       40.75      5.10 o 
   7   2  10        3.68        0.75      5.33 o 
  -5   3  10       22.65       34.86      9.20 o 
  -4   3  10       38.13       31.17      8.34 o 
  -3   3  10        0.14        1.34      5.83 o 
  -2   3  10       90.27       96.89      6.94 o 
  -1   3  10       21.52       23.80      3.59 o 
   0   3  10      129.42      146.90      5.78 o 
   1   3  10       54.90       54.72      3.91 o 
   2   3  10        8.83        7.64      2.72 o 
   3   3  10       39.50       36.66      7.19 o 
   4   3  10        5.15        5.09      3.37 o 
   5   3  10      105.11      105.27      6.41 o 
   6   3  10       35.37       34.86      4.74 o 
   7   3  10       16.75       13.11      4.39 o 
  -5   4  10        0.24        1.76      7.36 o 
  -4   4  10       71.93       60.71      7.30 o 
  -3   4  10       20.04       23.31      6.71 o 
  -2   4  10       13.91       13.36      5.10 o 
  -1   4  10       90.00       86.94      6.75 o 
   0   4  10      684.09      703.17     11.97 o 
   1   4  10        0.40       -0.53      2.72 o 
   2   4  10      421.43      402.50      8.49 o 
   3   4  10        1.48       -2.03      2.95 o 
   4   4  10      359.82      330.20     10.97 o 
   5   4  10        7.04        4.58      3.15 o 
   6   4  10        4.38        4.29      3.60 o 
   7   4  10       22.98       23.33      4.62 o 
   8   4  10      498.06      446.46     14.55 o 
  -4   5  10       22.01       13.78      6.23 o 
  -3   5  10       40.73       42.89      6.54 o 
  -2   5  10      452.26      366.17     11.96 o 
  -1   5  10       53.63       41.44      5.80 o 
   0   5  10       10.89       12.60      4.72 o 
   1   5  10      204.63      187.03      6.41 o 
   2   5  10      531.73      520.67      9.98 o 
   3   5  10        5.83        2.31      3.19 o 
   4   5  10        6.51        8.56      3.36 o 
   5   5  10       36.39       32.58      3.93 o 
   6   5  10        0.06       -0.50      3.05 o 
   7   5  10       59.16       65.88      6.34 o 
   8   5  10       78.72       51.66      6.24 o 
  -3   6  10       27.58       24.54      6.52 o 
  -2   6  10        2.57        2.99      5.11 o 
  -1   6  10       27.65       23.70      5.54 o 
   0   6  10       10.27        8.08      4.84 o 
   1   6  10       98.68      103.75      5.34 o 
   2   6  10      964.42      965.49     15.57 o 
   3   6  10       68.66       66.88      4.40 o 
   4   6  10      483.89      441.41     16.14 o 
   5   6  10        0.03       -2.09      3.20 o 
   6   6  10       43.43       36.57      5.07 o 
   7   6  10       31.24       37.06      5.62 o 
   8   6  10       39.10       41.42      6.01 o 
  -2   7  10       15.95       17.69      6.61 o 
  -1   7  10       56.28       58.42      7.60 o 
   0   7  10       77.37       76.43      7.64 o 
   1   7  10        3.68        4.87      6.35 o 
   2   7  10        2.19        3.54      2.72 o 
   3   7  10      109.54       98.83      5.86 o 
   4   7  10      177.54      164.67      8.08 o 
   5   7  10       14.02       16.77      4.35 o 
   6   7  10       57.62       62.12     11.20 o 
   7   7  10        1.71        1.93      4.20 o 
   8   7  10        4.01        4.89      4.33 o 
  -1   8  10        0.67        7.11      6.20 o 
   0   8  10        3.84        1.80      5.05 o 
   1   8  10        1.48        6.88      4.99 o 
   2   8  10       44.58       54.26      6.64 o 
   3   8  10      158.17      163.19      6.60 o 
   4   8  10      586.05      549.31     14.77 o 
   5   8  10        1.23        3.90      3.97 o 
   6   8  10       47.71       38.86      6.86 o 
   7   8  10        0.38       -1.31      3.79 o 
   0   9  10       54.18       65.88      8.16 o 
   1   9  10       16.75       21.42      6.07 o 
   2   9  10       11.39       14.36      5.49 o 
   3   9  10        0.46        2.51      2.98 o 
   4   9  10      983.81      995.82     17.27 o 
   5   9  10       19.71       20.64      4.64 o 
   6   9  10       38.09       41.86      6.70 o 
   7   9  10        1.68        8.08      4.70 o 
   2  10  10        5.47       10.14      5.28 o 
   3  10  10       28.50       34.01      6.09 o 
   4  10  10      116.00      115.91      6.34 o 
   5  10  10        0.34        1.80      3.88 o 
  -4  -5  11       32.29       36.52      7.47 o 
  -3  -5  11       41.14       28.61      7.32 o 
  -2  -5  11       77.43       72.04      8.39 o 
  -1  -5  11        7.76       34.03     16.27 o 
  -5  -4  11       40.27       39.41     21.04 o 
  -4  -4  11        3.11        2.17      6.71 o 
  -3  -4  11        1.05       10.08      8.24 o 
  -2  -4  11      123.31      135.16     19.83 o 
  -1  -4  11       43.97       54.78     11.14 o 
   0  -4  11        0.61       15.31      7.57 o 
   1  -4  11       19.35       36.45      8.52 o 
   2  -4  11       22.85       43.23     24.52 o 
  -6  -3  11        0.47      -13.76     13.76 o 
  -5  -3  11       16.53        5.29      9.09 o 
  -4  -3  11       47.31       42.17      9.89 o 
  -3  -3  11      236.04      189.02     12.09 o 
  -2  -3  11        0.35        2.15      7.32 o 
  -1  -3  11       35.59       40.29      8.15 o 
   0  -3  11      161.61      168.04     13.33 o 
   1  -3  11      187.87      188.66     14.42 o 
   2  -3  11      637.98      639.68     26.69 o 
   3  -3  11      552.24      541.06     68.57 o 
  -6  -2  11       14.53        7.41     10.05 o 
  -5  -2  11       39.89       38.99     16.08 o 
  -4  -2  11        0.28       -3.44      5.64 o 
  -3  -2  11      285.56      265.36     12.75 o 
  -2  -2  11       20.87       24.95      6.56 o 
  -1  -2  11       52.61       52.24      7.60 o 
   0  -2  11        6.56        3.74      8.43 o 
   1  -2  11        0.01       10.25     10.28 o 
   2  -2  11        5.33       -0.36      8.71 o 
   3  -2  11       15.42       19.03     12.20 o 
   4  -2  11      266.75      285.04     16.53 o 
  -6  -1  11       13.79        5.30     11.58 o 
  -5  -1  11       32.95       28.58      9.99 o 
  -4  -1  11        3.43       -2.03      7.68 o 
  -3  -1  11       53.60       45.99      6.90 o 
  -2  -1  11        8.13        4.17      5.28 o 
  -1  -1  11       31.64       32.44      6.40 o 
   0  -1  11       29.59       26.92      5.89 o 
   1  -1  11       11.97       16.21      6.67 o 
   2  -1  11        8.30        7.48      5.93 o 
   3  -1  11       33.70       40.49      7.26 o 
   4  -1  11      369.88      371.86     17.25 o 
   5  -1  11       13.27       13.51     10.03 o 
  -6   0  11        6.82        3.61     23.65 o 
  -5   0  11        6.74        2.41      8.68 o 
  -4   0  11      130.38      121.03     11.95 o 
  -3   0  11       81.29       86.08      8.13 o 
  -2   0  11        5.63        2.81      4.61 o 
  -1   0  11       35.08       29.91      6.25 o 
   0   0  11        8.81        5.43      4.81 o 
   1   0  11        8.60        2.77      9.03 o 
   2   0  11      180.37      187.92     12.65 o 
   3   0  11       35.22       41.24      7.09 o 
   4   0  11       81.25       87.16      9.26 o 
   5   0  11        0.52       -1.11      4.19 o 
   6   0  11        1.20       -4.28      4.40 o 
  -6   1  11       31.86       27.81     10.28 o 
  -5   1  11       19.06       19.64      8.84 o 
  -4   1  11       12.63        5.54      9.63 o 
  -3   1  11      219.79      228.61     14.37 o 
  -2   1  11        6.63        0.69      4.38 o 
  -1   1  11       54.20       67.84      6.54 o 
   0   1  11       53.47       62.91      6.21 o 
   1   1  11        6.55        6.83      4.30 o 
   2   1  11       38.23       43.61     11.30 o 
   3   1  11      105.45       96.53      6.29 o 
   4   1  11       23.44       21.21      4.80 o 
   5   1  11      106.20      102.53      9.89 o 
   6   1  11       68.05       63.13      5.95 o 
  -5   2  11        0.02       -2.72      7.27 o 
  -4   2  11       94.18       94.37     10.99 o 
  -3   2  11      204.17      203.03     14.21 o 
  -2   2  11      101.77       93.87     10.12 o 
  -1   2  11      813.65      807.51     17.57 o 
   0   2  11      142.59      137.58      7.88 o 
   1   2  11        3.46       -0.19      3.61 o 
   2   2  11        0.91       -3.06      3.06 o 
   3   2  11      127.30      115.23      8.18 o 
   4   2  11      231.15      220.30      8.40 o 
   5   2  11        3.32        4.45      3.63 o 
   6   2  11        8.97       12.34      4.49 o 
   7   2  11        4.91       17.10     10.00 o 
  -5   3  11        8.66        2.87      7.95 o 
  -4   3  11       70.83       71.01      9.91 o 
  -3   3  11       86.38       95.68     10.42 o 
  -2   3  11        0.47        0.88      5.80 o 
  -1   3  11      267.37      274.09      9.91 o 
   0   3  11      740.28      769.83     13.08 o 
   1   3  11       52.93       57.89      4.24 o 
   2   3  11       23.11       23.40      3.97 o 
   3   3  11        0.08        0.00      3.90 o 
   4   3  11       21.60       11.41      3.63 o 
   5   3  11        2.08       -1.11      3.24 o 
   6   3  11        1.32       -0.78      3.70 o 
   7   3  11       17.19       18.65      4.70 o 
  -4   4  11        8.27        7.66     12.81 o 
  -3   4  11        0.46       -0.40      6.54 o 
  -2   4  11       33.53       36.30      6.42 o 
  -1   4  11        4.15       11.44      6.57 o 
   0   4  11      830.69      821.10     13.77 o 
   1   4  11      100.30      105.19      5.32 o 
   2   4  11       74.85       79.00      4.65 o 
   3   4  11       21.15       15.07      3.87 o 
   4   4  11        8.26        1.88      3.07 o 
   5   4  11        4.35        4.52      3.20 o 
   6   4  11       12.55        8.51      3.90 o 
   7   4  11        1.22        1.82      3.85 o 
  -4   5  11       14.50       17.09      8.70 o 
  -3   5  11        0.43       -2.52      5.48 o 
  -2   5  11       26.61       29.69      6.05 o 
  -1   5  11      339.27      327.55     11.54 o 
   0   5  11        1.64       -3.90      6.12 o 
   1   5  11        9.79        7.68      3.03 o 
   2   5  11     1087.81     1055.72     15.58 o 
   3   5  11       25.33       22.82      3.82 o 
   4   5  11      304.58      261.48     10.04 o 
   5   5  11        2.27        3.92      3.14 o 
   6   5  11       26.16       27.24      5.56 o 
   7   5  11       24.39       27.80      8.55 o 
   8   5  11      504.05      499.00     16.12 o 
  -3   6  11       11.98        3.03      6.18 o 
  -2   6  11       13.65        2.30      7.58 o 
  -1   6  11      131.25      134.92     10.52 o 
   0   6  11       13.07       12.01      5.28 o 
   1   6  11       52.86       57.24      4.40 o 
   2   6  11      299.10      307.98      8.53 o 
   3   6  11        8.03        1.73      3.44 o 
   4   6  11       71.21       80.45      6.17 o 
   5   6  11       58.37       50.93      5.45 o 
   6   6  11      220.59      186.15      9.42 o 
   7   6  11       14.57       14.31      5.35 o 
   8   6  11       13.83       11.75      4.96 o 
  -2   7  11        3.48        9.17      7.32 o 
  -1   7  11      111.07       94.54      8.64 o 
   0   7  11        0.05        1.44      4.91 o 
   1   7  11       53.49       56.44      6.49 o 
   2   7  11        6.47        8.75      3.05 o 
   3   7  11        0.15        5.49      3.27 o 
   4   7  11      133.28      130.50     10.14 o 
   5   7  11       12.75       10.26      4.31 o 
   6   7  11       14.20        5.91      4.09 o 
   7   7  11       28.14       22.12      5.34 o 
  -1   8  11        3.87        5.71      7.77 o 
   0   8  11        2.59        3.97      5.96 o 
   1   8  11        6.04       14.17      6.27 o 
   2   8  11       77.52       87.76      7.44 o 
   3   8  11       56.57       58.73      4.75 o 
   4   8  11       16.98       18.56      6.39 o 
   5   8  11       13.33       16.48      4.73 o 
   6   8  11       17.34       26.75      5.17 o 
   7   8  11        2.77        8.98      6.55 o 
   1   9  11        3.47        4.24      5.50 o 
   2   9  11        1.07        2.12      4.85 o 
   3   9  11        0.90        0.29      6.04 o 
   4   9  11       42.77       37.84      7.17 o 
   5   9  11        9.91       12.21      4.43 o 
   6   9  11      202.15      183.93      9.82 o 
   3  10  11       56.53       69.46      7.71 o 
   4  10  11       44.34       50.09      6.51 o 
  -2  -5  12       27.41       15.92      6.92 o 
  -4  -4  12       25.54       11.56      8.10 o 
  -3  -4  12        0.49       -1.73     15.13 o 
  -2  -4  12        0.06        2.70     13.06 o 
  -1  -4  12        0.47       11.68      6.94 o 
   0  -4  12       73.29      103.99     31.20 o 
   1  -4  12        4.22      120.86     19.05 o 
  -5  -3  12       35.76       13.05     28.30 o 
  -4  -3  12       12.74       -3.87      8.50 o 
  -3  -3  12       41.24       34.93      8.10 o 
  -2  -3  12        0.33       -0.58     12.41 o 
  -1  -3  12       49.87       57.08     15.85 o 
   0  -3  12        1.70       -3.19      8.85 o 
   1  -3  12       48.82       64.37      9.59 o 
   2  -3  12       67.60       69.56     22.44 o 
   3  -3  12      524.84      518.46     22.91 o 
  -5  -2  12        2.58       -9.10      9.10 o 
  -4  -2  12       36.28       30.68      7.88 o 
  -3  -2  12       83.43       72.65      8.80 o 
  -2  -2  12        3.16       -2.09      6.01 o 
  -1  -2  12       27.24       18.94     13.67 o 
   0  -2  12       52.21       52.74      9.16 o 
   1  -2  12        5.89       12.92      7.29 o 
   2  -2  12       11.52       15.66      6.88 o 
   3  -2  12      139.77      168.65     13.81 o 
   4  -2  12       75.99       72.25     10.30 o 
  -5  -1  12        0.57       -5.40     16.87 o 
  -4  -1  12       57.06       57.44     10.91 o 
  -3  -1  12        0.00       -2.33      5.19 o 
  -2  -1  12        6.72        9.13      5.91 o 
  -1  -1  12       99.72      115.99     15.57 o 
   0  -1  12        2.60       11.86      6.01 o 
   1  -1  12        1.31        4.73      6.15 o 
   2  -1  12        4.61        9.79     13.67 o 
   3  -1  12       89.98      110.41     12.49 o 
   4  -1  12       52.64       56.02     10.86 o 
   5  -1  12        0.16        7.13      8.57 o 
  -5   0  12       12.26       17.36      9.48 o 
  -4   0  12       13.03       13.60      9.21 o 
  -3   0  12      122.21      135.37     13.40 o 
  -2   0  12      155.97      152.69      9.58 o 
  -1   0  12       78.56       71.66      7.39 o 
   0   0  12       20.43       21.93      5.74 o 
   1   0  12        0.81       -3.09      5.16 o 
   2   0  12        9.74        8.60      5.82 o 
   3   0  12        1.21        5.06      6.01 o 
   4   0  12       19.14       16.43      6.25 o 
   5   0  12        7.87        7.35      6.61 o 
  -5   1  12       30.00       22.07      9.76 o 
  -4   1  12        6.56       -3.37      7.75 o 
  -3   1  12       86.99       89.11     10.68 o 
  -2   1  12      391.57      393.11     13.40 o 
  -1   1  12        9.01       16.21      5.18 o 
   0   1  12       28.14       33.48      5.55 o 
   1   1  12        4.89        4.33      6.27 o 
   2   1  12       25.16       29.06      7.08 o 
   3   1  12        5.69        8.23      6.42 o 
   4   1  12      150.32      143.13     10.88 o 
   5   1  12       37.24       42.67      7.67 o 
   6   1  12        0.36        0.82      3.95 o 
  -5   2  12        0.50       -7.64      7.64 o 
  -4   2  12        8.10       -1.82      7.61 o 
  -3   2  12       36.17       34.07      9.06 o 
  -2   2  12       90.66       85.56     10.51 o 
  -1   2  12     3687.48     3830.48     52.49 o 
   0   2  12        1.76        1.07      3.92 o 
   1   2  12        0.39       -1.59      4.17 o 
   2   2  12        0.53        1.39      4.94 o 
   3   2  12        7.20        7.69      5.08 o 
   4   2  12       51.17       57.01      8.12 o 
   5   2  12        9.09       11.12      4.60 o 
   6   2  12       16.79       29.29      5.26 o 
  -4   3  12       45.92       52.49     17.70 o 
  -3   3  12       26.75       24.28      9.33 o 
  -2   3  12        0.11       -5.97      6.39 o 
  -1   3  12      149.75      160.19     19.45 o 
   0   3  12      319.41      332.07     11.43 o 
   1   3  12      382.19      365.72     13.57 o 
   2   3  12       41.91       42.47      4.85 o 
   3   3  12      125.59      110.44      9.63 o 
   4   3  12       47.80       56.02      5.24 o 
   5   3  12       11.91       15.28      4.14 o 
   6   3  12       16.07       22.09      4.88 o 
   7   3  12       97.36      102.92      8.28 o 
  -4   4  12       11.82        1.13      8.24 o 
  -3   4  12       21.05       17.63      9.30 o 
  -2   4  12       20.35       32.69      8.81 o 
  -1   4  12        2.94       -5.86      5.86 o 
   0   4  12       87.49       86.40      6.64 o 
   1   4  12     1000.46     1050.40     16.17 o 
   2   4  12       75.24       84.82      5.84 o 
   3   4  12        4.67        5.50      3.72 o 
   4   4  12       58.88       46.03      5.23 o 
   5   4  12      200.90      195.65      8.18 o 
   6   4  12       10.36       11.67      4.25 o 
  -3   5  12        0.00       -6.98      6.98 o 
  -2   5  12        6.37        0.80     14.80 o 
  -1   5  12        0.16       -2.71      5.42 o 
   0   5  12        3.95        4.31      5.88 o 
   1   5  12       33.51       37.86      4.10 o 
   2   5  12       81.73       87.14      5.19 o 
   3   5  12       64.43       61.74      9.68 o 
   4   5  12       39.36       33.71      4.26 o 
   5   5  12      138.53      133.87      7.25 o 
   6   5  12        1.99        3.78      4.09 o 
   7   5  12       35.90       49.94      6.54 o 
  -2   6  12       13.54        8.26     10.75 o 
  -1   6  12        4.52        0.77     12.27 o 
   0   6  12      151.81      160.71      9.74 o 
   1   6  12       20.61       18.19      7.93 o 
   2   6  12       15.13       18.91      3.54 o 
   3   6  12      199.75      183.91      8.39 o 
   4   6  12      188.56      190.86      9.05 o 
   5   6  12       24.86       33.61     13.49 o 
   6   6  12       90.21       94.35      7.31 o 
   7   6  12        0.94       -0.77      4.17 o 
  -1   7  12       19.67       19.49      6.64 o 
   0   7  12       56.94       56.73      7.48 o 
   1   7  12      214.00      218.81     10.51 o 
   2   7  12       64.53       67.82      5.06 o 
   3   7  12       32.73       40.03      7.13 o 
   4   7  12       11.10        6.88      4.01 o 
   5   7  12       18.50       21.05      4.91 o 
   6   7  12       54.41       41.37      6.05 o 
   7   7  12       31.16       39.24     14.08 o 
   0   8  12        0.59       13.47      6.11 o 
   1   8  12       73.80       87.71      8.09 o 
   2   8  12        6.35        7.18      5.24 o 
   3   8  12        6.99       12.74      5.87 o 
   4   8  12       34.44       36.45      5.32 o 
   5   8  12       35.40       44.25      5.81 o 
   6   8  12       15.86       20.71      6.43 o 
   1   9  12       51.79       67.40      8.01 o 
   2   9  12       18.96       25.27      5.89 o 
   3   9  12       34.90       37.33      6.31 o 
   4   9  12        0.51        3.85      4.43 o 
   5   9  12      101.06      111.89      7.84 o 
  -2  -4  13        0.66       -0.20      6.81 o 
  -4  -3  13        0.04       -7.41      7.41 o 
  -3  -3  13        1.30        2.21      6.99 o 
  -2  -3  13        2.50        6.78     12.74 o 
  -1  -3  13        0.85        4.05     25.68 o 
   0  -3  13        1.21       18.25     17.36 o 
   1  -3  13        0.51       14.88     21.33 o 
  -4  -2  13        8.03       -9.43      9.43 o 
  -3  -2  13        0.38        1.34      7.95 o 
  -2  -2  13        0.33       -5.23      5.96 o 
  -1  -2  13       37.04       29.62     13.08 o 
   0  -2  13        5.89       14.17     17.76 o 
   1  -2  13        0.90        4.05     12.68 o 
   2  -2  13        7.46       16.66     14.40 o 
   3  -2  13      347.00      362.32     19.18 o 
  -4  -1  13       17.03       15.55     13.78 o 
  -3  -1  13       96.04       84.12      9.03 o 
  -2  -1  13        4.38        2.94      5.96 o 
  -1  -1  13       75.92       66.27      8.07 o 
   0  -1  13        8.24        6.19      7.81 o 
   1  -1  13       23.49       25.42     13.66 o 
   2  -1  13        0.56       -2.11      7.27 o 
   3  -1  13       37.45       39.30      9.18 o 
   4  -1  13       32.49       28.72      7.82 o 
  -5   0  13       28.29       34.25     24.81 o 
  -4   0  13       13.75        1.14      8.31 o 
  -3   0  13       36.91       33.73     10.13 o 
  -2   0  13       55.87       51.90      7.51 o 
  -1   0  13        4.56       -1.74      5.21 o 
   0   0  13        1.79        5.53      6.58 o 
   1   0  13       97.35      108.64     10.62 o 
   2   0  13        2.67        6.76      6.04 o 
   3   0  13        2.16       -0.18      5.67 o 
   4   0  13        3.37       11.38     10.69 o 
   5   0  13       11.04       21.99      7.84 o 
  -4   1  13       40.75       36.36     10.60 o 
  -3   1  13       27.44       19.49      9.60 o 
  -2   1  13        0.09       -4.36      4.77 o 
  -1   1  13      316.73      322.25     12.96 o 
   0   1  13       29.30       30.67      5.89 o 
   1   1  13       59.09       72.88      8.93 o 
   2   1  13       32.83       39.96     13.98 o 
   3   1  13        0.58        5.95      8.36 o 
   4   1  13       18.62       28.23      7.03 o 
   5   1  13        3.40        7.00      6.34 o 
  -4   2  13        0.01        1.72      8.43 o 
  -3   2  13        5.59        1.27     17.54 o 
  -2   2  13        5.64       -6.85      6.85 o 
  -1   2  13        2.86        1.92      4.54 o 
   0   2  13        2.22        2.59      4.50 o 
   1   2  13      289.19      311.87     15.34 o 
   2   2  13        0.62        9.93     12.74 o 
   3   2  13      309.69      291.82     17.95 o 
   4   2  13      196.25      197.47     16.62 o 
   5   2  13       88.71      100.96     11.94 o 
   6   2  13       30.46       41.84     18.71 o 
  -4   3  13        2.84       -4.95     28.29 o 
  -3   3  13      101.51      100.27     24.98 o 
  -2   3  13       99.67      116.96     12.44 o 
  -1   3  13      201.44      195.44     13.94 o 
   0   3  13        5.20        4.53      5.44 o 
   1   3  13      813.41      858.77     29.37 o 
   2   3  13       35.26       45.01     14.24 o 
   3   3  13       66.89       72.37     21.38 o 
   4   3  13       16.06       44.98     14.18 o 
   5   3  13       64.28       66.52      6.61 o 
   6   3  13        5.35       12.12      5.00 o 
  -3   4  13       15.58       18.52      9.36 o 
  -2   4  13       54.22       42.90      9.84 o 
  -1   4  13       10.63        6.02      9.36 o 
   0   4  13       12.83       16.22      4.65 o 
   1   4  13       54.82       51.23      6.49 o 
   2   4  13       10.43       12.02      8.99 o 
   3   4  13        0.36        4.98      7.99 o 
   4   4  13       14.64       18.77      6.48 o 
   5   4  13      145.55      135.81      7.56 o 
   6   4  13       27.59       30.51      5.51 o 
  -3   5  13        1.03      -11.08     23.85 o 
  -2   5  13       67.53       66.18     30.91 o 
  -1   5  13        3.03       -2.83     17.29 o 
   0   5  13        0.01       -5.25     11.35 o 
   1   5  13       78.36       88.77      5.60 o 
   2   5  13       11.46       25.52      9.15 o 
   3   5  13        4.24        8.65      8.26 o 
   4   5  13       32.11       40.81      8.28 o 
   5   5  13       20.83       21.47      7.14 o 
   6   5  13        2.42       -1.56      4.05 o 
  -2   6  13       38.92        7.23     20.11 o 
  -1   6  13        4.28        8.74      7.96 o 
   0   6  13      146.21      144.81      9.67 o 
   1   6  13       57.17       57.02      9.03 o 
   2   6  13       35.86       35.74      6.82 o 
   3   6  13        0.01        2.69      3.62 o 
   4   6  13       64.20       72.96      9.46 o 
   5   6  13        0.53        3.01      4.17 o 
   6   6  13      210.77      197.91     10.14 o 
  -1   7  13       48.27       64.72     10.36 o 
   0   7  13       14.77       17.33      6.21 o 
   1   7  13       69.20       58.15      7.09 o 
   2   7  13       20.25       24.57      5.61 o 
   3   7  13       63.31       71.79      7.11 o 
   4   7  13       68.10       71.55      7.95 o 
   5   7  13        0.39        2.96      4.17 o 
   6   7  13       12.91       18.36      5.15 o 
   1   8  13        8.45       15.45      5.71 o 
   2   8  13        5.66       10.68      5.17 o 
   3   8  13        0.02        4.45      4.00 o 
   4   8  13        4.67       13.06      4.16 o 
   5   8  13        0.88        3.00      4.50 o 
   3   9  13        0.60        5.96      7.88 o 
   4   9  13       26.39       42.25      7.32 o 
  -3  -2  14       48.32       34.74      8.38 o 
  -2  -2  14        8.26       10.31      6.99 o 
  -1  -2  14       60.71       76.42     16.21 o 
   0  -2  14       15.20       52.66     34.00 o 
   1  -2  14       16.59       38.53     25.87 o 
  -3  -1  14       75.99       84.06     10.41 o 
  -2  -1  14       11.28        5.94      6.28 o 
  -1  -1  14      253.95      253.19     17.50 o 
   0  -1  14       47.18       65.68     16.77 o 
   1  -1  14        0.01       15.91     21.37 o 
   2  -1  14       16.09       24.97      7.67 o 
   3  -1  14        9.26       17.69     16.92 o 
  -4   0  14       83.25       89.92     18.97 o 
  -3   0  14       22.24       14.68      9.80 o 
  -2   0  14      395.18      419.36     16.01 o 
  -1   0  14        4.72        3.46      6.69 o 
   0   0  14       21.60       31.87      8.91 o 
   1   0  14       32.48       38.25     13.21 o 
   2   0  14       12.24       28.54     16.43 o 
   3   0  14       53.11       72.48     10.87 o 
   4   0  14        9.97       17.86      6.99 o 
  -4   1  14       73.98       57.42     12.07 o 
  -3   1  14        0.00       -4.62     14.04 o 
  -2   1  14       33.20       32.95      9.73 o 
  -1   1  14      226.58      265.94     15.76 o 
   0   1  14      161.02      183.59     21.02 o 
   1   1  14      119.38      140.73     13.00 o 
   2   1  14       20.65       30.87     16.44 o 
   3   1  14        0.40        6.09      5.95 o 
   4   1  14        0.37        4.76      6.10 o 
  -3   2  14        0.73       -2.05     25.90 o 
  -2   2  14       47.48       37.92     12.59 o 
  -1   2  14       59.42       67.41      7.74 o 
   0   2  14      757.37      730.45     18.71 o 
   1   2  14       34.96       40.99      8.35 o 
   2   2  14        0.28        8.33      8.62 o 
   3   2  14       27.68       42.41      8.06 o 
   4   2  14        0.57        3.22     10.46 o 
   5   2  14       64.92       77.12      9.68 o 
  -3   3  14       18.89        9.30     21.44 o 
  -2   3  14        4.52       -3.91      8.39 o 
  -1   3  14       68.45       64.27     10.60 o 
   0   3  14       78.39       77.74      7.47 o 
   1   3  14      230.81      242.15     20.04 o 
   2   3  14       84.10       88.90      9.43 o 
   3   3  14       14.79       20.61     12.55 o 
   4   3  14       35.28       34.73     17.24 o 
   5   3  14       49.62       50.72     15.68 o 
  -3   4  14       11.26       -9.03     20.93 o 
  -2   4  14        0.07        1.87      8.64 o 
  -1   4  14       28.47       24.46      9.76 o 
   0   4  14        0.05        1.02      6.77 o 
   1   4  14      387.01      425.16     18.05 o 
   2   4  14       11.44       13.85     19.60 o 
   3   4  14       11.17       32.64     25.42 o 
   4   4  14        0.01       14.44     13.91 o 
   5   4  14        2.00        8.45      4.65 o 
  -2   5  14       55.95       45.53     35.90 o 
  -1   5  14       13.23       -0.21     34.54 o 
   0   5  14       23.23       26.21     27.42 o 
   1   5  14       53.65       57.27      7.92 o 
   2   5  14      128.49      136.66     39.65 o 
   3   5  14        7.34       20.22     21.94 o 
   4   5  14        2.18        9.56      9.37 o 
   6   5  14        9.81        8.17      4.70 o 
  -1   6  14        6.30       -0.57      7.91 o 
   0   6  14       18.93       17.35      8.88 o 
   1   6  14       21.57       25.32      8.77 o 
   2   6  14        0.44        0.70      3.93 o 
   3   6  14        3.11       11.37      4.32 o 
   4   6  14       77.60       86.05      7.23 o 
   5   6  14        3.27        7.88      4.34 o 
   6   6  14      145.47      137.57      9.14 o 
   0   7  14       24.35       52.48     10.81 o 
   1   7  14       61.76       70.90     10.19 o 
   2   7  14       52.96       63.24      9.57 o 
   3   7  14       42.02       51.04      6.04 o 
   4   7  14        1.33        5.74      3.92 o 
   5   7  14       43.63       59.30      6.73 o 
   2   8  14        4.92       29.74      9.61 o 
   3   8  14        0.28       12.33      8.18 o 
   4   8  14       12.94       13.50      6.00 o 
  -2  -1  15      180.90      191.47     12.98 o 
  -1  -1  15       47.24       59.33     14.19 o 
   0  -1  15        7.16       19.59     27.38 o 
   1  -1  15       77.83      112.48     29.92 o 
  -2   0  15      228.76      271.84     15.91 o 
  -1   0  15       98.95      119.21     13.40 o 
   0   0  15        0.79       12.46     14.71 o 
   1   0  15       30.46       51.31     14.28 o 
   2   0  15      137.13      178.18     25.72 o 
  -2   1  15        0.04       -8.39      8.39 o 
  -1   1  15       39.33       47.53      7.70 o 
   0   1  15       18.92       22.24     26.21 o 
   1   1  15       87.48       98.59     34.47 o 
   2   1  15      127.18      146.95     12.97 o 
   3   1  15        0.00       16.30     19.81 o 
  -2   2  15       24.19       12.77      9.45 o 
  -1   2  15        1.33       -3.03      8.62 o 
   0   2  15       93.93      105.02     19.49 o 
   1   2  15       56.24       61.11     15.79 o 
   2   2  15        8.65       27.30     15.91 o 
   3   2  15        0.01        7.52     23.06 o 
   4   2  15       57.80       61.13     11.34 o 
  -2   3  15        6.53      -13.49     23.15 o 
  -1   3  15       90.32       92.97     12.53 o 
   0   3  15        0.79        4.51      6.72 o 
   1   3  15      595.09      655.60     23.75 o 
   2   3  15        7.19       20.48     23.54 o 
   3   3  15       63.60       77.10     11.15 o 
   4   3  15      114.76       96.55     13.03 o 
  -2   4  15       27.16        6.54     26.56 o 
  -1   4  15        2.42      -10.85     24.70 o 
   0   4  15       37.55       43.59      9.74 o 
   1   4  15      585.86      656.73     53.21 o 
   2   4  15       20.97       66.83     17.35 o 
   3   4  15       11.07       64.91     15.02 o 
   4   4  15       45.71       65.74     10.87 o 
  -1   5  15       77.61       68.38     41.76 o 
   0   5  15        0.05       -4.22      9.61 o 
   1   5  15        0.02       13.47     19.15 o 
   2   5  15        2.58       16.42     17.01 o 
   5   5  15        3.22        7.83      7.10 o 
   0   6  15        1.93       16.15      9.17 o 
   2   6  15       18.85       22.85      7.13 o 
   3   6  15        0.37        6.86      6.11 o 
   4   6  15       29.80       37.44      8.46 o 
   3   7  15        3.53        7.24      7.45 o 
   0   1  16        1.47       10.75     10.61 o 
   1   1  16       14.15       46.60     22.16 o 
  -1   2  16        7.39        4.66     24.43 o 
   0   2  16        1.16       10.21      7.44 o 
   1   2  16        5.81       23.18     19.20 o 
   2   2  16        1.31       21.69     24.32 o 
   0   3  16       13.75       51.14     23.57 o 
   1   3  16        1.16       11.69     24.60 o 
   2   3  16      138.83      140.67     14.97 o 
   0   4  16       18.29       11.11     24.91 o 
   1   4  16      137.69      176.46     34.52 o 
   2   4  16       67.64      180.68     26.56 o 
   3   4  16      654.39      837.50    124.10 o 
   1   5  16       14.15       41.14     20.17 o 
   2   5  16        0.04       58.44     16.73 o 
                                                 
